# Supplementary material for: Genomic and immunogenomic analysis of three prognostic signature genes in LUAD
Source: BMC Bioinformatics. 2023 Jan 17;24:19. doi: 10.1186/s12859-023-05137-y (PMC9843910; doi:10.1186/s12859-023-05137-y)
Supplement: Supplementary file 1 — Additional file 1. Supplementary table 1. Immunotherapy response differential genes. [file 12859_2023_5137_MOESM1_ESM.xlsx]

## Sheet: Supplementary table1_Immunother
Immunotherapy response differential genes.
Gene Symbol	Entrez Gene ID	LogFC	LogFC-P value	LogFC-Adjusted P value	AUC	AUC-P value	AUC-Adjusted P value
CXCR1	3577	-3.32	1.76e-05	0.00262	0.7	0.075	0.509
PGLYRP1	8993	-2.98	0.000135	0.00978	0.7	0.0425	0.398
XKR3	150165	-2.88	0.000181	0.0116	0.7	0.0438	0.403
NFE2	4778	-2.33	0.000462	0.0211	0.7	0.0425	0.398
ADRA1A	148	2.22	0.0017	0.0444	0.7	0.011	0.201
NPIPB1P	729602	2.38	0.00143	0.0399	0.7	0.0295	0.339
GDNF	2668	2.5	0.000687	0.0266	0.7	0.0181	0.264
SLC15A1	6564	2.61	0.000147	0.0104	0.7	0.0162	0.248
CADPS	8618	2.65	8.88e-05	0.00756	0.7	0.0173	0.258
BCHE	590	3.04	1.22e-05	0.00213	0.7	0.0179	0.263
SLITRK2	84631	3.18	1.8e-05	0.00265	0.7	0.0167	0.253
CCL7	6354	-3.6	2.27e-06	0.000746	0.71	0.0388	0.385
SH2D1B	117157	-2.52	4.77e-06	0.00123	0.71	0.025	0.312
PLA2G2D	26279	-2.37	0.00133	0.038	0.71	0.0103	0.193
CEBPE	1053	-2.26	0.000348	0.0177	0.71	0.02	0.279
CR1	1378	-2.11	0.000889	0.0299	0.71	0.00944	0.184
AHNAK2	113146	2.09	0.000153	0.0105	0.71	0.0113	0.205
GCNT3	9245	2.11	0.000542	0.0232	0.71	0.0111	0.202
HIF3A	64344	2.53	0.000104	0.00837	0.71	0.00888	0.178
GRIK3	2899	2.65	0.00047	0.0214	0.71	0.00872	0.177
HOXC5	3222	2.7	0.000224	0.0132	0.71	0.00906	0.18
IL36G	56300	3.03	4.12e-05	0.00454	0.71	0.0161	0.248
PPP1R1B	84152	3.2	0.0001	0.00816	0.71	0.0249	0.312
KANK4	163782	3.39	1.1e-06	0.000548	0.71	0.0223	0.294
SLC39A2	29986	3.93	1.73e-06	0.000687	0.71	0.0178	0.263
FLG2	388698	4.48	6.99e-06	0.00159	0.71	0.0166	0.252
CLC	1178	-4.57	7.38e-08	0.000169	0.72	0.0226	0.295
OSM	5008	-2.78	1.71e-05	0.00261	0.72	0.0148	0.238
CXCR2	3579	-2.76	4.48e-06	0.00118	0.72	0.0256	0.316
CMTM2	146225	-2.7	4.81e-06	0.00123	0.72	0.0201	0.279
MMP12	4321	-2.34	0.000144	0.0102	0.72	0.0173	0.258
KLRC4-KLRK1	100528032	-2.23	0.000255	0.0143	0.72	0.00715	0.157
SLC11A1	6556	-2.2	1.21e-05	0.00213	0.72	0.0185	0.268
PROX1	5629	2.01	0.000461	0.0211	0.72	0.0144	0.234
HKDC1	80201	2.14	0.00112	0.0338	0.72	0.0105	0.195
PDE1C	5137	2.25	1.51e-05	0.00241	0.72	0.00647	0.148
SLC38A3	10991	2.27	0.000882	0.0298	0.72	0.00607	0.142
IGFBPL1	347252	2.93	5.74e-05	0.00561	0.72	0.00524	0.131
LAMA1	284217	3.06	1.4e-06	0.000621	0.72	0.00672	0.152
CHMP1B2P	101060146	3.25	3.41e-05	0.00412	0.72	0.00354	0.105
CA10	56934	3.56	0.000274	0.0151	0.72	0.00299	0.094
CRLF2	64109	-2.83	5.63e-06	0.00138	0.73	0.0182	0.266
IGLV3-27	28791	-2.15	0.00128	0.037	0.73	0.0102	0.193
RHBDL3	162494	2.01	0.00123	0.036	0.73	0.00796	0.167
SAMD5	389432	2.03	0.000132	0.00968	0.73	0.0137	0.228
C6orf223	221416	2.09	0.000972	0.0313	0.73	0.00545	0.135
HHIP-AS1	646576	2.22	0.00121	0.0356	0.73	0.00507	0.13
HAP1	9001	2.36	0.00012	0.00908	0.73	0.00409	0.113
ILDR2	387597	2.54	3.49e-05	0.0042	0.73	0.00489	0.127
DLX6	1750	2.59	0.000992	0.0315	0.73	0.0105	0.195
ANO4	121601	2.76	3.08e-05	0.00386	0.73	0.00957	0.185
ESPNP	284729	3	9.45e-05	0.00783	0.73	0.00563	0.137
KCNB2	9312	3.08	0.000116	0.00884	0.73	0.00478	0.125
BCL2A1	597	-3.31	1.24e-07	0.000209	0.74	0.00783	0.166
SLC2A3	6515	-2.52	4.65e-07	0.000341	0.74	0.00411	0.113
NCR1	9437	-2.51	5.05e-05	0.00514	0.74	0.00377	0.109
FGR	2268	-2.1	6.84e-05	0.00626	0.74	0.00537	0.133
KLRC2	3822	-2.08	0.00153	0.0421	0.74	0.00518	0.131
PHACTR3	116154	2.02	0.00184	0.0465	0.74	0.00315	0.0977
PIEZO2	63895	2.07	0.00011	0.00867	0.74	0.00223	0.0784
ATP13A4	84239	2.25	0.000485	0.0217	0.74	0.0052	0.131
PTPRZ1	5803	2.41	0.00123	0.036	0.74	0.00284	0.0914
HOXC8	3224	2.47	0.000164	0.0109	0.74	0.00194	0.0718
SLC24A2	25769	2.67	6.27e-05	0.00598	0.74	0.00123	0.0537
SLC39A5	283375	3.48	1.08e-05	0.00208	0.74	0.00201	0.0734
DUSP13	51207	-4.83	5.15e-08	0.000169	0.75	0.00697	0.155
KLRC4	8302	-3.26	6.33e-06	0.00149	0.75	0.00404	0.113
FFAR2	2867	-2.91	6.44e-07	0.000385	0.75	0.012	0.213
CEACAM3	1084	-2.89	7.19e-07	0.000413	0.75	0.0128	0.219
IL21	59067	-2.82	0.000314	0.0166	0.75	0.00293	0.093
FCGR2B	2213	-2.53	1.89e-06	0.000706	0.75	0.00416	0.114
LAIR2	3904	-2.5	4.87e-06	0.00123	0.75	0.00141	0.0582
ITGAD	3681	-2.47	5e-06	0.00125	0.75	0.00411	0.113
CD69	969	-2.45	3.8e-05	0.0044	0.75	0.0021	0.0755
PLIN2	123	-2.43	2.3e-07	0.000218	0.75	0.00782	0.166
CCRL2	9034	-2.01	2.72e-05	0.00357	0.75	0.00147	0.06
SFRP1	6422	2.35	3.82e-05	0.0044	0.75	0.00111	0.0505
B3GALT5	10317	3.73	7.71e-07	0.000427	0.75	0.00061	0.0349
NPY1R	4886	4.18	1.81e-08	0.000137	0.75	0.000768	0.0391
NFE4	58160	-3.95	0.000173	0.0112	0.76	0.00483	0.126
MMP25	64386	-2.5	2.08e-06	0.000714	0.76	0.00377	0.109
GNLY	10578	-2.21	4.82e-05	0.00497	0.76	0.000692	0.037
TRAV25	28658	-2.09	0.000245	0.0141	0.76	0.00381	0.109
DLX5	1749	3.07	1.74e-05	0.00261	0.76	0.000532	0.0322
ADAMTS19	171019	3.22	0.000247	0.0141	0.76	0.000268	0.0199
MS4A15	219995	3.99	7.13e-05	0.00645	0.76	0.000665	0.0362
LRP2	4036	4.92	3.4e-10	3.86e-06	0.76	0.000311	0.0219
CCL13	6357	-3.2	1.11e-06	0.000548	0.77	0.000619	0.0349
FCGR3B	2215	-2.98	1.47e-05	0.00237	0.77	0.00403	0.113
FPR2	2358	-2.65	3.97e-05	0.00446	0.77	0.000313	0.022
CR1L	1379	-2.47	0.000202	0.0124	0.77	0.00264	0.087
VNN2	8875	-2.43	1.05e-05	0.00207	0.77	0.00205	0.0744
AQP9	366	-2.38	8.93e-05	0.00756	0.77	0.00134	0.0567
FPR1	2357	-2.37	2.3e-05	0.00312	0.77	0.00128	0.055
HCAR3	8843	-2.25	0.000536	0.0231	0.77	0.000237	0.0183
SELL	6402	-2.23	4.09e-05	0.00452	0.77	0.0015	0.0601
CLEC12A	160364	-2.16	3.04e-05	0.00385	0.77	0.000729	0.0381
GPR84	53831	-2.09	9.05e-06	0.0019	0.77	0.000659	0.0362
HAGLR	401022	2.03	0.000755	0.0277	0.77	8.69e-05	0.00911
SPRY4-IT1	100642175	2.27	0.000342	0.0175	0.77	0.000138	0.0128
SPINK5	11005	2.38	4.74e-05	0.00493	0.77	0.000816	0.0411
LHX9	56956	3.83	2.37e-06	0.000759	0.77	8.8e-05	0.00915
MEFV	4210	-2.4	4.59e-05	0.00482	0.78	0.000472	0.0297
CLEC4A	50856	-2.24	1.61e-07	0.000209	0.78	0.000113	0.0112
TRDV1	28518	-2.24	0.000791	0.0282	0.78	0.000293	0.0211
CSF2RA	1438	-2.01	1.42e-05	0.00235	0.78	0.000473	0.0297
UGT8	7368	2.06	1.89e-05	0.00273	0.78	7.09e-05	0.00796
DHRS2	10202	2.08	0.000293	0.0159	0.78	0.000545	0.0328
RAD51AP2	729475	2.12	0.000217	0.0129	0.78	5.61e-05	0.00679
ATP2B3	492	2.59	0.000561	0.0236	0.78	3.35e-05	0.00481
FSTL4	23105	3.06	2.99e-06	0.000881	0.78	4.28e-05	0.00566
LILRA5	353514	-2.57	1.23e-05	0.00213	0.79	8.01e-05	0.0085
KIR2DL4	3805	-2.5	1.26e-05	0.00215	0.79	0.00022	0.0174
TRGV2	6974	-2.48	0.000167	0.0111	0.79	0.000116	0.0114
ALOX5AP	241	-2.47	1.44e-07	0.000209	0.79	6.08e-05	0.00707
C19orf38	255809	-2.3	3.65e-06	0.00102	0.79	0.000289	0.0209
ITGAX	3687	-2.23	1.72e-05	0.00261	0.79	7.48e-05	0.00816
HLA-DRB6	3128	-2.04	0.000104	0.00837	0.79	0.0052	0.131
MYT1	4661	2.44	0.00154	0.0421	0.79	0.000351	0.024
PRODH	5625	2.66	4.71e-05	0.00493	0.79	0.000271	0.02
DAB1	1600	2.88	2.55e-06	0.000794	0.79	5.7e-05	0.00683
GPC5	2262	3.19	1.82e-06	0.000701	0.79	4.2e-05	0.00562
KLRC3	3823	-3.41	7.44e-08	0.000169	0.8	0.000183	0.0153
CD300A	11314	-2.2	1.75e-07	0.00021	0.8	5.95e-05	0.00695
TRBV7-3	28595	-2.08	0.00079	0.0282	0.8	0.000309	0.0219
SAMSN1	64092	-2.01	6.71e-05	0.00619	0.8	8.23e-05	0.00867
SBK1	388228	2.04	4.04e-06	0.00111	0.8	5.88e-06	0.0013
ZDHHC11B	653082	2.1	5.58e-05	0.0055	0.8	0.000136	0.0128
ARHGAP40	343578	2.37	1.09e-05	0.00209	0.8	1.61e-05	0.00274
CLEC4D	338339	-2.62	0.00048	0.0216	0.81	9.92e-06	0.00189
HLA-DQA1	3117	-2.37	1.55e-05	0.00244	0.81	3.35e-05	0.00481
CSF3R	1441	-2.29	5.36e-05	0.00538	0.81	1.09e-05	0.00202
TRBV4-1	28617	-2.12	6.44e-05	0.00601	0.81	1.63e-05	0.00275
PLEK	5341	-2.01	0.000106	0.00839	0.81	3.06e-05	0.00454
LINGO1	84894	2.17	5.82e-05	0.00565	0.81	2.33e-05	0.00367
HOXD1	3231	2.54	8.73e-07	0.000459	0.81	2.51e-06	0.000637
CCL3	6348	-2.76	5.79e-08	0.000169	0.82	3.59e-05	0.00501
CCL4L1	388372	-2.46	1.53e-06	0.000651	0.82	1.07e-05	0.00199
TRBV24-1	28563	-2.37	0.000373	0.0184	0.82	3.29e-05	0.00477
CCL2	6347	-2.19	6.6e-06	0.00153	0.82	1.71e-06	0.000478
SPP1	6696	-2.13	8.25e-06	0.00178	0.82	5.46e-05	0.00665
EFR3B	22979	2.44	5.74e-07	0.000383	0.82	3.98e-06	0.000948
PCSK9	255738	2.96	1.95e-06	0.000706	0.82	2.39e-06	0.000613
ASTN1	460	3.6	2.55e-06	0.000794	0.82	8.94e-07	0.000315
RIMBP2	23504	3.86	3.96e-07	0.00031	0.82	1.22e-06	0.000396
CXCR2P1	3580	-2.89	2.72e-05	0.00357	0.83	9.14e-06	0.0018
SRGN	5552	-2.51	1.8e-06	0.000701	0.83	2.84e-07	0.000152
CLEC4E	26253	-2.33	0.000447	0.0207	0.83	9.71e-07	0.000328
PRF1	5551	-2.32	1.19e-06	0.000563	0.83	3.62e-06	0.000877
GZMK	3003	-2.24	4.19e-06	0.00112	0.83	3.39e-05	0.00482
TRBV6-5	28602	-2.23	0.000584	0.0242	0.83	6.97e-07	0.000289
LCP2	3937	-2.07	1.97e-06	0.000706	0.83	5.08e-06	0.00115
CST7	8530	-2.53	2.25e-07	0.000218	0.84	1.5e-05	0.00257
CCL4	6351	-2.31	4.66e-06	0.00122	0.84	3.31e-06	0.000811
GZMH	2999	-2.29	6.91e-06	0.00158	0.84	1.54e-06	0.000447
FCGR3A	2214	-2.11	2.02e-06	0.000706	0.84	1.73e-06	0.000478
MSR1	4481	-2.09	1.42e-07	0.000209	0.84	2.29e-06	0.000606
PTPN22	26191	-2.03	2.85e-06	0.000856	0.84	3.19e-07	0.000161
ADAM8	101	-2.01	6.35e-06	0.00149	0.84	1.92e-07	0.000107
CCL8	6355	-3.58	8.67e-11	1.97e-06	0.85	1.6e-08	1.52e-05
CCL3L3	414062	-2.91	2.46e-07	0.000223	0.85	9.59e-08	6.51e-05
IFNG	3458	-2.27	0.000169	0.0111	0.85	6.81e-09	7.95e-06
NCF2	4688	-2.22	3.84e-07	0.00031	0.85	8.92e-09	9.55e-06
EVI2A	2123	-2.13	5.28e-07	0.000363	0.85	4.71e-09	6.6e-06
CCR1	1230	-2.08	1.47e-05	0.00237	0.85	3.79e-08	3.35e-05
TNFSF8	944	-2.02	1.19e-05	0.00213	0.85	6.61e-10	1.7e-06
NKG7	4818	-2.69	1.58e-07	0.000209	0.86	1.6e-08	1.52e-05
KLRD1	3824	-2.28	2.23e-07	0.000218	0.86	5.5e-09	6.86e-06
HCST	10870	-2.38	7.09e-08	0.000169	0.87	2.01e-10	5.72e-07
CTSW	1521	-2.34	1.3e-06	0.000603	0.87	1.46e-08	1.5e-05
KLRC1	3821	-2.18	1.19e-05	0.00213	0.87	4.55e-12	1.67e-08
GFI1	2672	-2.17	6.1e-08	0.000169	0.87	3.23e-12	1.38e-08
CD8A	925	-2.08	8.55e-07	0.000459	0.87	6.66e-07	0.000281
CD8B	926	-2.03	2.35e-06	0.000759	0.87	1.73e-07	9.87e-05
CXCR4	7852	-2.2	3.95e-07	0.00031	0.88	3.02e-13	1.94e-09
MNX1	3110	2.44	1.54e-05	0.00244	0.88	6.46e-12	2.07e-08
