# Supplementary material for: Genomic and immunogenomic analysis of three prognostic signature genes in LUAD
Source: BMC Bioinformatics. 2023 Jan 17;24:19. doi: 10.1186/s12859-023-05137-y (PMC9843910; doi:10.1186/s12859-023-05137-y)
Supplement: Supplementary file 2 — Additional file 2. Supplementary table 2. Metascape enrichment analysis. [file 12859_2023_5137_MOESM2_ESM.xlsx]

## Sheet: Sheet1
Supplementary table 2. Metascape enrichment analysis
_MEMBER_MyList	_LogP_MyList	GO	Description	_PATTERN_	_RANK_	CHILD_GO_MyList
1	-16.826	GO:0050896	response to stimulus	M1	1	GO:0031347 regulation of defense response
1	-14.9516	GO:0044419	biological process involved in interspecies interaction between organisms	M1	1	GO:0045087 innate immune response
1	-14.7477	GO:0023052	signaling	M1	1	GO:0070098 chemokine-mediated signaling pathway
1	-14.6437	GO:0002376	immune system process	M1	1	GO:0002697 regulation of immune effector process
1	-14.3792	GO:0050789	regulation of biological process	M1	1	GO:0050865 regulation of cell activation
1	-14.0894	GO:0040011	locomotion	M1	1	GO:0030595 leukocyte chemotaxis
1	-13.7323	GO:0048518	positive regulation of biological process	M1	1	GO:0032103 positive regulation of response to external stimulus
1	-13.2399	GO:0009987	cellular process	M1	1	GO:0001775 cell activation
1	-9.65366	GO:0065007	biological regulation	M1	1	GO:0072503 cellular divalent inorganic cation homeostasis
1	-7.45133	GO:0048519	negative regulation of biological process	M1	1	GO:0032102 negative regulation of response to external stimulus
1	-6.0317	GO:0022610	biological adhesion	M1	1	GO:1903037 regulation of leukocyte cell-cell adhesion
1	-5.71757	GO:0051179	localization	M1	1	GO:0050764 regulation of phagocytosis
1	-4.23926	GO:0032502	developmental process	M1	1	GO:0051960 regulation of nervous system development
1	-4.18204	GO:0032501	multicellular organismal process	M1	1	GO:0032649 regulation of interferon-gamma production
1	-3.94892	GO:0008152	metabolic process	M1	1	GO:0045859 regulation of protein kinase activity
1	-3.62107	GO:0110148	biomineralization	M1	1	GO:0030502 negative regulation of bone mineralization
1	-2.32098	GO:0007610	behavior	M1	1	GO:0007626 locomotory behavior
