# Supplementary material for: Genomic and immunogenomic analysis of three prognostic signature genes in LUAD
Source: BMC Bioinformatics. 2023 Jan 17;24:19. doi: 10.1186/s12859-023-05137-y (PMC9843910; doi:10.1186/s12859-023-05137-y)
Supplement: Supplementary file 3 — Additional file 3. Supplementary table 3. PPI MCODE components. [file 12859_2023_5137_MOESM3_ESM.xlsx]

## Sheet: Sheet1
Supplementary table3. PPI MCODE components.
Cluster	Score	Type	Gene	Symbol	Network
1	4.5	Seed	4886	NPY1R	MyList_SUB1
1	4.5	Clustered	6515	SLC2A3	MyList_SUB1
1	4.5	Clustered	6351	CCL4	MyList_SUB1
1	4.5	Clustered	11314	CD300A	MyList_SUB1
1	4.5	Clustered	2357	FPR1	MyList_SUB1
1	4.5	Clustered	3579	CXCR2	MyList_SUB1
1	4.5	Clustered	6357	CCL13	MyList_SUB1
1	4.5	Clustered	3577	CXCR1	MyList_SUB1
1	4.5	Clustered	6556	SLC11A1	MyList_SUB1
1	4.5	Clustered	8843	HCAR3	MyList_SUB1
1	4.5	Clustered	160364	CLEC12A	MyList_SUB1
1	4.5	Clustered	101	ADAM8	MyList_SUB1
1	4.5	Clustered	338339	CLEC4D	MyList_SUB1
1	4.5	Clustered	3687	ITGAX	MyList_SUB1
1	4.5	Clustered	7852	CXCR4	MyList_SUB1
1	4.5	Clustered	53831	GPR84	MyList_SUB1
1	4.5	Clustered	2358	FPR2	MyList_SUB1
1	4.5	Clustered	1230	CCR1	MyList_SUB1
2	1.83333	Clustered	3821	KLRC1	MyList_SUB1
2	1.83333	Clustered	3824	KLRD1	MyList_SUB1
2	1.83333	Clustered	3937	LCP2	MyList_SUB1
2	1.83333	Clustered	8302	KLRC4	MyList_SUB1
2	1.83333	Clustered	3822	KLRC2	MyList_SUB1
2	1.83333	Seed	100528032	KLRC4-KLRK1	MyList_SUB1
3	1	Seed	5551	PRF1	MyList_SUB1
3	1	Clustered	926	CD8B	MyList_SUB1
3	1	Clustered	925	CD8A	MyList_SUB1
