# Supplementary material for: Genomic and immunogenomic analysis of three prognostic signature genes in LUAD
Source: BMC Bioinformatics. 2023 Jan 17;24:19. doi: 10.1186/s12859-023-05137-y (PMC9843910; doi:10.1186/s12859-023-05137-y)
Supplement: Supplementary file 4 — Additional file 4. Supplementary table 4. The gene expression survival and rickscore results of GSE50081. [file 12859_2023_5137_MOESM4_ESM.xlsx]

## Sheet: Sheet1
Supplementary table4 The gene expression, survival and rickscore results of GSE50081.
ID	CLEC4E	MMP12	HOXC8	NFE2	time	status	riskSCORE	group
GSM1213799	3.06192	6.08842	2.29346	1.43204	0.19	1	1.59993	High_risk
GSM1213800	1.65911	3.52077	0.977814	1.34422	0.51	0	0.197005	High_risk
GSM1213783	3.14154	4.49132	1.51797	2.74504	0.6	1	-0.623977	High_risk
GSM1213780	2.16729	6.09603	1.38098	2.9667	0.65	1	-0.489302	High_risk
GSM1213840	2.0896	4.95431	1.87697	1.57114	1.23	1	0.899708	High_risk
GSM1213809	1.75155	2.95511	1.32306	2.18827	1.27	0	-0.60117	High_risk
GSM1213699	1.99634	1.79705	1.15114	1.86499	1.88	1	-0.696031	High_risk
GSM1213828	1.68199	3.89915	2.01115	4.87955	2.49	1	-2.6401	Low_risk
GSM1213737	1.58756	2.83901	1.31252	1.39243	2.95	0	0.161949	High_risk
GSM1213775	4.48422	4.39692	1.19843	1.48484	3.14	1	0.427641	High_risk
GSM1213782	1.16518	2.9222	1.13737	3.09218	3.21	0	-1.63141	Low_risk
GSM1213785	1.90965	3.81924	0.333345	0.961611	3.89	1	0.278245	High_risk
GSM1213823	1.78578	7.85547	2.23049	1.4821	4.04	1	1.99617	High_risk
GSM1213669	2.53015	5.23912	1.26523	1.90619	4.11	1	0.274256	High_risk
GSM1213849	4.13633	5.16492	1.25571	2.86744	4.16	0	-0.719565	High_risk
GSM1213827	1.78385	3.31208	1.36031	2.89286	4.17	0	-1.19041	Low_risk
GSM1213844	2.07878	4.82995	1.25607	2.07966	4.54	0	-0.0180363	High_risk
GSM1213760	3.41145	6.1051	1.33754	1.70433	4.57	0	0.758143	High_risk
GSM1213751	1.54095	3.33483	1.14481	2.82431	4.91	0	-1.24415	Low_risk
GSM1213761	1.59058	1.12542	1.22587	1.46622	4.93	0	-0.433909	High_risk
GSM1213689	1.82608	2.87288	1.24838	4.30642	4.95	0	-2.80097	Low_risk
GSM1213794	1.48015	4.48893	1.03693	3.15965	4.99	0	-1.33001	Low_risk
GSM1213808	1.39695	4.04666	0.838805	2.45291	5	0	-0.858287	Low_risk
GSM1213744	2.24538	5.43393	2.69681	1.77235	5.04	0	1.31935	High_risk
GSM1213748	1.95922	7.26925	2.0432	1.731	5.08	0	1.47279	High_risk
GSM1213791	1.52052	5.87472	1.70708	2.0343	5.18	1	0.583979	High_risk
GSM1213784	1.14304	2.95387	1.5473	3.25981	5.2	0	-1.54611	Low_risk
GSM1213701	1.36927	6.47	1.53293	2.26383	5.22	1	0.41182	High_risk
GSM1213756	1.49003	1.00364	1.77206	2.42651	5.27	0	-1.10715	Low_risk
GSM1213769	1.5523	3.05684	0.995029	2.59765	5.29	0	-1.18181	Low_risk
GSM1213755	1.66988	2.97035	3.21031	1.95898	5.32	0	0.763561	High_risk
GSM1213728	1.56284	0.355692	1.55757	1.65291	5.39	0	-0.634289	High_risk
GSM1213682	2.9551	6.46392	1.1819	1.61117	5.56	0	0.857118	High_risk
GSM1213778	1.70721	6.89359	1.83081	1.65409	5.67	0	1.32012	High_risk
GSM1213692	1.58455	4.39746	0.711258	5.42106	5.74	1	-3.82682	Low_risk
GSM1213688	1.46498	1.44388	0.784499	1.37988	5.76	0	-0.52389	High_risk
GSM1213797	1.5146	1.04309	1.26191	1.82908	5.84	0	-0.800229	Low_risk
GSM1213724	1.41361	3.47393	1.11839	2.41106	6.28	0	-0.805781	Low_risk
GSM1213679	1.60039	2.66122	0.900706	1.48282	6.31	0	-0.224302	High_risk
GSM1213720	1.51938	2.2003	1.17678	2.76281	6.37	0	-1.47407	Low_risk
GSM1213795	1.67244	2.17326	0.895282	2.76209	6.67	0	-1.64926	Low_risk
GSM1213825	1.83241	0.271903	1.45568	2.24235	7.38	0	-1.3117	Low_risk
GSM1213670	2.9661	4.77071	1.5684	1.77214	7.52	0	0.462306	High_risk
GSM1213732	1.5077	6.18184	1.58778	1.96905	7.56	0	0.662445	High_risk
GSM1213847	1.41837	2.72438	1.17443	2.35908	8.26	0	-0.925353	Low_risk
GSM1213830	1.47978	4.33565	0.925406	1.59262	8.34	0	0.138904	High_risk
GSM1213685	1.73163	3.20724	1.06385	1.77089	6.76	0	-0.267001	High_risk
