# Supplementary material for: Genomic and immunogenomic analysis of three prognostic signature genes in LUAD
Source: BMC Bioinformatics. 2023 Jan 17;24:19. doi: 10.1186/s12859-023-05137-y (PMC9843910; doi:10.1186/s12859-023-05137-y)
Supplement: Supplementary file 5 — Additional file 5. Supplementary table 5. The gene expression survival and rickscore results of GSE11969. [file 12859_2023_5137_MOESM5_ESM.xlsx]

## Sheet: Sheet1
Supplementary table5 The gene expression, survival and rickscore results of GSE11969
	ID_REF	MMP12	NFE2	HOXC8	Time(day)	Time(year)	Status	Group	Riskscore
	GSM303043	0.181686	0.110388	-0.130265	2702	7.50556	0	Low_risk	-0.139315
	GSM303066	0.0338153	0.00525145	-0.169484	2260	6.27778	0	Low_risk	-0.0974713
	GSM303131	0.447467	0.171802	-0.0113652	2546	7.07222	1	Low_risk	-0.0571229
	GSM303089	0.191617	0.0825349	-0.0324637	3066	8.51667	0	Low_risk	-0.0500068
	GSM302997	0.0911215	0.00396961	-0.0423967	3275	9.09722	0	Low_risk	-0.00439883
	GSM303059	0.17641	-0.0290568	-0.127246	2533	7.03611	0	Low_risk	0.00143907
	GSM303064	0.0433256	-0.0302722	-0.0680341	2521	7.00278	0	Low_risk	0.00162837
	GSM303002	0.0774952	0.00917876	0.00560577	3245	9.01389	0	Low_risk	0.0153559
	GSM303061	0.151385	-0.0428041	-0.0847692	2353	6.53611	0	Low_risk	0.0338468
	GSM303012	0.0651271	0.0334704	0.0842852	3161	8.78056	0	Low_risk	0.0346065
	GSM303119	0.179894	0.0427924	0.0545375	2998	8.32778	0	Low_risk	0.0388718
	GSM303056	0.204455	-0.0325985	-0.0688545	2525	7.01389	0	Low_risk	0.047645
	GSM303032	0.108877	-0.0187477	0.00212276	2932	8.14444	0	Low_risk	0.0499892
	GSM303017	0.0645755	-0.0408719	-0.0142441	3009	8.35833	0	Low_risk	0.0503235
	GSM303071	0.361792	0.00268023	-0.0739207	1333	3.70278	1	Low_risk	0.0522197
	GSM303077	0.117859	-0.0669829	-0.0793097	2335	6.48611	0	Low_risk	0.0522687
	GSM303027	0.277714	-0.0253683	-0.0794063	2701	7.50278	0	Low_risk	0.0541296
	GSM303128	0.317152	-0.0146204	-0.048793	2718	7.55	0	Low_risk	0.0724436
	GSM303005	0.105559	-0.0840796	-0.0669174	3245	9.01389	0	Low_risk	0.0735283
	GSM303021	0.08655	-0.0270902	0.0402892	2879	7.99722	0	Low_risk	0.0751149
	GSM303115	0.637572	-0.00908406	-0.175062	2818	7.82778	0	High_risk	0.0791124
	GSM303010	0.238525	-0.0726121	-0.0873043	3246	9.01667	0	High_risk	0.0862252
	GSM303058	0.0821596	-0.100995	-0.054973	1164	3.23333	1	High_risk	0.0912947
	GSM303062	0.122286	-0.0430542	0.0478563	2507	6.96389	0	High_risk	0.105512
	GSM303072	0.157049	-0.106175	-0.0690686	2348	6.52222	0	High_risk	0.1086
	GSM303037	0.421893	-0.0749399	-0.124548	2506	6.96111	0	High_risk	0.116536
	GSM303088	0.191526	-0.136473	-0.121083	2428	6.74444	1	High_risk	0.117418
	GSM303140	0.392617	-0.0424171	-0.048825	288	0.8	1	High_risk	0.121095
	GSM303069	0.216936	-0.103101	-0.0682988	2341	6.50278	0	High_risk	0.122381
	GSM303023	0.040617	-0.0891512	0.0396922	2873	7.98056	0	High_risk	0.12465
	GSM303085	0.0769248	-0.156763	-0.0724577	477	1.325	1	High_risk	0.135541
	GSM303053	0.0877252	-0.0995187	0.0239398	2050	5.69444	1	High_risk	0.138571
	GSM303096	0.56171	-0.0314265	-0.0236976	2713	7.53611	0	High_risk	0.171419
	GSM303084	0.287942	-0.126456	0.0456172	906	2.51667	1	High_risk	0.233547
	GSM303016	0.359904	-0.203058	-0.0713526	3182	8.83889	0	High_risk	0.260377
	GSM303060	0.210206	-0.239169	-0.00965872	2528	7.02222	0	High_risk	0.292631
