# Supplementary material for: Genomic and immunogenomic analysis of three prognostic signature genes in LUAD
Source: BMC Bioinformatics. 2023 Jan 17;24:19. doi: 10.1186/s12859-023-05137-y (PMC9843910; doi:10.1186/s12859-023-05137-y)
Supplement: Supplementary file 6 — Additional file 6. Supplementary table 6. The gene expression survival and rickscore results of GSE42127. [file 12859_2023_5137_MOESM6_ESM.xlsx]

## Sheet: Sheet1
Supplementary table6 The gene expression, survival and rickscore results of GSE42127.
ID_REF	NFE2	HOXC8	MMP12	TIME	time（year）	status	group	Riskscore
GSM1033032	8.54	3.56	6.615	32.4	2.7	0	Low_risk	-4.65388
GSM1033041	8.45	4.04	6.24	13.2	1.1	0	Low_risk	-4.37873
GSM1032931	8.58	4.27	6.59	76.8	6.4	0	Low_risk	-4.276
GSM1033017	7.77	3.97	4.61	50.4	4.2	0	Low_risk	-4.18279
GSM1032996	7.57	3.47	6.26	50.4	4.2	0	Low_risk	-3.82847
GSM1032952	7.54	4.36	4.29	64.8	5.4	0	Low_risk	-3.80549
GSM1033024	7.2	3.79	5	48	4	0	Low_risk	-3.60977
GSM1032885	7.8	4.82	5.065	132	11	0	Low_risk	-3.57947
GSM1032946	7.28	4.26	4.475	66	5.5	0	Low_risk	-3.55287
GSM1032930	6.93	4.03	4.995	84	7	0	Low_risk	-3.19564
GSM1033008	8.91	6.82	7.03	38.4	3.2	0	Low_risk	-2.96121
GSM1032889	7.56	5.89	4.555	127.2	10.6	0	Low_risk	-2.83713
GSM1033050	8.53	6.6	7.525	20.4	1.7	0	Low_risk	-2.57464
GSM1033051	8.25	5.68	8.94	14.4	1.2	0	Low_risk	-2.4556
GSM1032995	6.08	3.62	5.565	39.6	3.3	0	Low_risk	-2.42905
GSM1032969	6.82	4.94	6.835	69.6	5.8	0	High_risk	-2.03582
GSM1033011	6.23	5.11	4.54	14.4	1.2	1	High_risk	-1.9691
GSM1033034	5.76	4.53	5.045	20.4	1.7	0	High_risk	-1.70468
GSM1033045	6.67	4.67	9.125	25.2	2.1	0	High_risk	-1.41873
GSM1033007	5.56	4.51	5.445	50.4	4.2	0	High_risk	-1.40565
GSM1033046	6.49	5.51	7.595	24	2	0	High_risk	-1.15406
GSM1032950	6.34	6.77	4.87	66	5.5	0	High_risk	-0.995723
GSM1033055	5.35	3.67	8.93	18	1.5	0	High_risk	-0.741805
GSM1033023	5.63	5.01	7.25	24	2	0	High_risk	-0.682073
GSM1032964	5.03	4.55	6.41	48	4	0	High_risk	-0.583593
GSM1033014	5.93	5.6	7.425	50.4	4.2	0	High_risk	-0.582971
GSM1033015	5.56	7.2	5.79	31.2	2.6	0	High_risk	0.299151
GSM1032895	5.08	5.94	6.895	27.6	2.3	1	High_risk	0.33106
GSM1032892	5.76	5.69	10.315	127.2	10.6	0	High_risk	0.434208
GSM1033044	5.73	6.36	8.825	22.8	1.9	1	High_risk	0.457065
GSM1032985	5.02	7.81	5.21	61.2	5.1	0	High_risk	1.04899
GSM1032939	4.56	7.93	6.14	55.2	4.6	1	High_risk	1.83886
