# Supplementary material for: Genomic and immunogenomic analysis of three prognostic signature genes in LUAD
Source: BMC Bioinformatics. 2023 Jan 17;24:19. doi: 10.1186/s12859-023-05137-y (PMC9843910; doi:10.1186/s12859-023-05137-y)
Supplement: Supplementary file 7 — Additional file 7. Supplementary table 7. The correlation between immune infiltration and rickscore. [file 12859_2023_5137_MOESM7_ESM.xlsx]

## Sheet: Sheet1
The correlation between immune infiltration and rickscore.
	Riskscore	T.cell	T.cell.CD8.	cytotoxicity.score	NK.cell	B.cell	Monocyte	Macrophage.Monocyte	Myeloid.dendritic.cell	Neutrophil	Endothelial.cell
TCGA-05-4389-01	-1.6047	9.26627	20.4737	12.2722	0.238052	3.29768	24.8626	24.8626	18.5634	12.947	5.09642
TCGA-35-4122-01	0.912248	7.20128	11.4365	7.88535	0.508189	7.63361	30.2451	30.2451	7.32411	4.5488	4.44763
TCGA-35-4123-01	0.238697	15.1163	48.1798	21.0415	0.404939	4.08518	21.2283	21.2283	7.12093	5.30328	3.35024
TCGA-38-7271-01	0.893603	21.0048	19.1263	11.4209	0.53997	110.409	25.2475	25.2475	15.66	12.8277	19.3114
TCGA-44-2655-01	-1.96632	4.70223	1.48873	3.16154	0.103023	10.2862	27.1334	27.1334	20.7253	14.3439	11.2742
TCGA-44-2661-01	-1.76365	12.4742	14.3792	5.91198	0.331667	15.5362	29.4993	29.4993	23.6148	12.914	6.99848
TCGA-44-3398-01	-0.520416	5.32271	4.93104	952.263	0.232526	4.74276	20.5017	20.5017	42.479	10.3941	10.8196
TCGA-44-3918-01	-0.612393	14.0765	18.769	25.6921	1.24688	14.2437	35.3614	35.3614	11.8227	17.2758	7.59405
TCGA-44-3919-01	-0.881655	11.4988	11.4213	8.13868	0.242144	11.5566	33.0998	33.0998	15.552	9.40802	10.3262
TCGA-44-6145-01	0.314623	11.2735	15.8089	18.098	1.34744	25.1232	72.8611	72.8611	7.70463	14.5314	11.1128
TCGA-44-6148-01	-2.28074	5.64944	23.4034	1.51588	0.231774	12.1605	18.2178	18.2178	7.28459	14.4104	16.1813
TCGA-44-7672-01	1.59666	10.5488	5.18048	10.9879	0.409818	38.5243	25.3317	25.3317	7.07518	7.29905	8.74518
TCGA-44-A47G-01	-0.896109	12.1519	9.04462	8.51501	0.436779	21.9836	31.5341	31.5341	15.3184	9.70157	8.31666
TCGA-44-A4SS-01	1.81081	10.3516	8.97016	14.2977	1.29027	2.39558	46.9629	46.9629	13.184	6.96743	6.22837
TCGA-49-4486-01	-2.49024	1.9647	1.21784	1.40668	0.0266986	2.45334	2.22646	2.22646	4.90445	9.64937	4.15175
TCGA-49-4487-01	0.519533	10.8843	8.58764	8.83797	0.300135	40.3371	15.9392	15.9392	5.88169	7.90033	9.52941
TCGA-49-4514-01	-1.36782	4.3459	5.98191	5.02501	0.274376	8.73223	16.2693	16.2693	5.58664	5.0307	5.5358
TCGA-4B-A93V-01	1.27999	4.05848	2.37218	5.9962	0.431754	8.20837	13.9433	13.9433	2.89012	13.5552	6.90165
TCGA-50-5935-01	-0.828904	9.84227	3.37901	4.16452	0.141887	4.74272	17.7331	17.7331	19.9804	30.556	15.3429
TCGA-50-5942-01	-1.41049	4.5856	3.22936	1.9854	0.0986681	6.23225	8.28947	8.28947	6.06437	27.2363	14.0177
TCGA-50-5944-01	-3.42741	2.51498	1.72742	1.00096	0.0643432	2.66384	13.5161	13.5161	11.6987	25.0465	12.0022
TCGA-50-6673-01	0.652526	4.27364	0.737679	0.690173	0.0497106	8.34491	15.9765	15.9765	7.83621	18.3465	13.937
TCGA-50-7109-01	1.61699	6.00927	5.48937	10.5298	0.498976	9.55111	13.6386	13.6386	3.48908	14.3319	14.1874
TCGA-50-8457-01	0.547268	10.781	9.10905	5.08614	0.321318	44.2424	18.8862	18.8862	8.22111	12.0992	16.191
TCGA-50-8460-01	-3.64633	7.76757	3.99184	3.03182	0.130276	13.1821	11.8569	11.8569	15.7445	12.2727	15.9993
TCGA-55-6980-01	-3.36484	9.1704	3.34863	3.28902	0.0915726	2.3873	21.0792	21.0792	22.8393	11.4168	10.7042
TCGA-55-6987-01	-0.34902	12.7147	16.694	40.2049	2.01926	37.3784	47.0956	47.0956	6.57537	10.4814	10.2221
TCGA-55-7281-01	-1.07239	5.81792	3.20224	4.64738	0.159554	10.9609	25.8998	25.8998	27.4046	8.397	8.59665
TCGA-55-7995-01	0.883946	13.778	26.9411	22.2889	0.742026	12.233	47.0411	47.0411	8.75122	13.2993	7.78616
TCGA-55-8085-01	-2.41316	9.32905	7.46738	7.87306	0.486602	11.8626	21.865	21.865	8.42617	11.0878	6.49964
TCGA-55-8089-01	1.43354	14.0178	17.129	42.2708	7.47271	12.7306	53.2305	53.2305	9.83742	10.3357	8.90375
TCGA-55-8090-01	-0.12746	4.51396	1.45205	1.05308	0.132122	4.48506	17.4768	17.4768	7.62689	20.1077	13.6821
TCGA-55-8203-01	0.141388	11.3233	7.98581	5.19993	0.385526	28.1383	22.9535	22.9535	7.44758	21.0217	9.16042
TCGA-55-8206-01	-4.55269	6.73439	1.8701	0.95804	0.164151	7.94744	33.3376	33.3376	25.9345	51.3289	11.5164
TCGA-55-8208-01	-0.530106	12.8502	13.483	14.3492	0.711598	29.8818	60.1949	60.1949	14.0192	9.98664	14.0886
TCGA-55-A57B-01	-1.59374	5.5067	2.00162	2.37078	0.216889	2.52792	26.2598	26.2598	34.793	11.1878	25.9723
TCGA-64-1676-01	-3.08353	4.39467	7.96278	3.85526	0.301259	2.29166	16.3694	16.3694	11.9881	3.92127	2.30439
TCGA-64-1681-01	-1.47909	3.83251	0.776094	1.06719	0.0884923	5.5807	15.1315	15.1315	25.7543	14.9394	13.5812
TCGA-67-3770-01	-2.30748	4.37018	3.20351	1.478	0.0762149	0.834428	12.2513	12.2513	26.4575	11.3294	6.26096
TCGA-67-3771-01	-0.742983	6.66435	6.08969	3.61509	0.302055	17.5259	27.6411	27.6411	10.1726	16.9866	8.40413
TCGA-67-6216-01	-3.08731	4.87704	5.03103	4.65215	0.0812085	9.98421	19.4125	19.4125	16.9348	16.2949	6.09509
TCGA-69-7763-01	-1.17577	5.25221	1.69037	1.93962	0.254352	6.67318	13.6421	13.6421	2.74774	12.957	19.408
TCGA-69-7764-01	0.159354	4.41932	4.74336	2.70797	0.167454	9.06798	13.4406	13.4406	11.3784	34.0947	13.7444
TCGA-69-7980-01	-0.276935	8.19995	7.43584	7.26366	0.513639	3.96462	23.549	23.549	6.4339	8.2505	11.6818
TCGA-69-8255-01	1.82034	8.1865	13.3217	9.44419	0.518189	9.70414	35.0352	35.0352	2.74492	9.3242	3.76185
TCGA-73-4662-01	-0.636109	9.45101	6.40826	3.38334	0.207723	15.6505	18.1584	18.1584	14.5652	13.2372	10.3752
TCGA-73-7498-01	-2.62831	6.55078	2.21627	2.36807	0.1664	6.53739	17.2833	17.2833	5.87093	28.8015	24.6176
TCGA-78-7162-01	-2.26372	6.76	5.84192	9.52193	0.496013	11.4503	16.7378	16.7378	11.2138	15.2526	32.9258
TCGA-78-8655-01	-1.5936	5.20777	7.11367	4.71153	0.312683	3.93987	20.8086	20.8086	6.47185	17.624	15.573
TCGA-80-5608-01	-0.61832	4.29569	6.31386	6.04624	3.2371	3.07765	12.5358	12.5358	2.20045	15.719	8.21859
TCGA-83-5908-01	1.40212	16.574	32.5242	33.5404	2.03015	3.65512	37.1776	37.1776	9.74405	11.2868	8.75465
TCGA-86-7953-01	-0.118009	7.8042	3.78342	4.80155	0.156696	8.83363	37.0988	37.0988	19.5613	16.498	13.8766
TCGA-86-8076-01	-1.54994	11.0821	16.3968	7.41864	0.263702	21.7225	26.0418	26.0418	10.889	12.2838	10.6449
TCGA-86-8668-01	-1.35313	7.87367	2.81523	2.70946	0.161343	14.5296	24.5521	24.5521	13.165	16.0191	31.5549
TCGA-86-8669-01	-0.482404	6.35772	2.88097	2.72752	0.189679	10.0038	15.1607	15.1607	17.4855	9.76535	13.7463
TCGA-86-A456-01	-2.58566	5.07098	2.1401	3.62198	0.110646	3.09298	27.5173	27.5173	11.5581	33.7571	11.2511
TCGA-91-6828-01	1.27451	7.71987	6.72575	4.9124	0.420628	9.40091	42.1065	42.1065	13.5847	29.4173	19.3554
TCGA-91-6835-01	0.236265	20.6313	28.5887	13.3548	0.773101	38.122	57.4287	57.4287	18.7813	27.4667	17.0983
TCGA-91-6840-01	1.78681	7.5345	9.45913	6.74969	0.215894	9.20027	15.7982	15.7982	3.83426	10.8014	21.5353
TCGA-95-7944-01	0.726465	11.6007	16.7894	49.2576	3.65981	2.45147	41.284	41.284	3.67595	7.01865	4.35693
TCGA-95-7947-01	-0.497599	6.50298	5.3527	4.30584	0.594144	9.22449	15.1747	15.1747	5.71564	13.976	11.0376
TCGA-97-8179-01	-3.24416	1.87869	2.10456	1.37031	0.115804	1.55963	38.7642	38.7642	11.4146	18.5563	20.7772
TCGA-97-A4M1-01	-2.98711	5.07001	3.49646	2.49741	0.281308	1.65843	13.7196	13.7196	9.40409	16.1311	19.9394
TCGA-97-A4M2-01	-1.6121	9.5424	7.5723	14.0283	0.696808	13.0828	32.44	32.44	13.9752	16.0296	18.6466
TCGA-97-A4M3-01	-0.374589	2.50379	0.783744	0.91426	0.0691022	2.77278	5.47856	5.47856	4.6894	12.1813	17.7073
TCGA-97-A4M5-01	0.0986201	4.82779	1.93056	6.89505	0.603633	8.24292	24.4082	24.4082	6.99874	10.1487	20.2423
TCGA-97-A4M6-01	-4.18516	13.2021	5.77638	4.68257	0.297961	15.5148	28.8726	28.8726	19.8308	24.9169	9.5998
TCGA-97-A4M7-01	-0.95729	9.90739	4.6946	2.67802	0.245942	13.8805	31.6802	31.6802	29.5014	16.3092	12.8572
TCGA-99-8028-01	0.32652	17.8456	14.5014	21.5864	0.428938	25.1043	43.0068	43.0068	8.39977	6.93983	13.5589
TCGA-99-8032-01	1.56251	5.36312	2.72342	2.33496	0.162028	15.7355	10.2612	10.2612	2.22743	13.7044	13.8016
TCGA-99-AA5R-01	-1.78484	16.7456	12.9829	19.8697	0.867583	33.3423	23.4061	23.4061	13.8637	21.1958	52.8132
TCGA-L4-A4E5-01	-1.26732	5.14633	2.12049	2.81655	0.256393	4.54128	11.1628	11.1628	3.99381	14.5383	7.09391
TCGA-L4-A4E6-01	-1.38511	5.80019	2.46086	4.76238	0.418653	6.46957	72.6952	72.6952	11.6404	16.7739	25.9415
TCGA-MN-A4N4-01	-3.88638	9.92329	3.46517	2.25649	0.183339	7.27636	15.0488	15.0488	1.51391	8.94115	11.7503
TCGA-MN-A4N5-01	-1.49129	11.1133	8.27317	292.889	0.487492	5.44602	37.0042	37.0042	3.70624	16.3379	9.3203
TCGA-MP-A4TA-01	0.184548	6.10516	7.90408	12.7495	0.534312	7.04904	46.5605	46.5605	1.96751	17.7759	5.12137
TCGA-MP-A4TH-01	-0.931663	12.4307	8.08048	5.82906	0.510636	46.0937	19.8883	19.8883	13.9105	23.0572	9.76792
TCGA-MP-A4TJ-01	0.653258	22.0886	18.2271	24.8009	1.03714	34.3611	35.7547	35.7547	10.2723	17.8069	13.1439
TCGA-NJ-A4YF-01	-1.68742	3.31134	1.04037	1.58938	1.00217	1.86547	6.91832	6.91832	1.56616	7.70188	5.2753
TCGA-NJ-A4YQ-01	-0.702035	12.8368	18.6108	13.6344	0.746868	35.5081	32.8296	32.8296	5.0603	13.5077	5.53828
TCGA-S2-AA1A-01	0.328394	14.6756	5.86188	4.14993	0.383103	46.2072	21.15	21.15	14.8183	7.86236	13.9134
