# Supplementary material for: Genomic and immunogenomic analysis of three prognostic signature genes in LUAD
Source: BMC Bioinformatics. 2023 Jan 17;24:19. doi: 10.1186/s12859-023-05137-y (PMC9843910; doi:10.1186/s12859-023-05137-y)
Supplement: Supplementary file 8 — Additional file 8. Supplementary table 8. pathway ssGSEA score. [file 12859_2023_5137_MOESM8_ESM.xlsx]

## Sheet: Sheet1
Supplementary _table8_pathway_ssGSEA_Score
	TCGA-44-7660-01	TCGA-78-8662-01	TCGA-75-7027-01	TCGA-97-A4M6-01	TCGA-MP-A4SV-01	TCGA-38-4627-01	TCGA-93-A4JO-01	TCGA-05-4426-01	TCGA-97-7937-01	TCGA-75-6206-01	TCGA-62-A472-01	TCGA-49-6743-01	TCGA-50-6597-01	TCGA-55-A490-01	TCGA-99-8032-01	TCGA-55-8299-01	TCGA-64-1676-01	TCGA-86-8279-01	TCGA-97-A4M5-01	TCGA-78-7536-01	TCGA-55-8208-01	TCGA-95-7562-01	TCGA-MP-A4TK-01	TCGA-49-6761-01	TCGA-50-6593-01	TCGA-55-7728-01	TCGA-86-8055-01	TCGA-73-4668-01	TCGA-55-8090-01	TCGA-38-7271-01	TCGA-55-8514-01	TCGA-50-5932-01	TCGA-95-A4VN-01	TCGA-86-7954-01	TCGA-91-A4BC-01	TCGA-MP-A4TJ-01	TCGA-75-5126-01	TCGA-44-6146-01	TCGA-75-6211-01	TCGA-62-A470-01	TCGA-73-4677-01	TCGA-55-7911-01	TCGA-50-8460-01	TCGA-55-6981-01	TCGA-44-8120-01	TCGA-55-8614-01	TCGA-64-1677-01	TCGA-97-8552-01	TCGA-69-8253-01
Tumor_Inflammation_Signature	0.770404	0.599462	0.697854	0.895245	0.914007	0.825366	0.917525	0.686215	0.594935	0.714367	0.851588	0.826511	0.870349	0.703947	0.704402	1.02198	0.892281	0.635468	0.799168	0.797709	1.03731	0.834511	0.826003	0.946418	0.686159	0.860259	0.778183	0.705062	0.748778	1.01144	0.691922	0.653646	0.985838	0.945794	1.00809	1.04437	0.978903	0.564605	0.729569	0.62607	0.769744	0.984292	0.817478	0.654032	0.689496	0.780662	0.881074	0.771531	0.689262
Cellular_response_to_hypoxia	0.954046	0.941203	0.937572	0.93183	0.953513	0.930213	0.909526	0.932469	0.950705	0.91781	0.948195	0.945902	0.914603	0.901872	0.949847	0.947112	0.959091	0.939807	0.91998	0.946888	0.943924	0.972881	0.932478	0.947851	0.919945	0.90313	0.959446	0.955053	0.94643	0.920243	0.910127	0.942704	0.951323	0.950005	0.920943	0.93861	0.948278	0.888013	0.930408	0.939468	0.94464	0.954924	0.933383	0.941665	0.92761	0.950417	0.983983	0.888954	0.947733
Tumor_proliferation_signature	0.967172	1.00116	1.00604	0.597688	0.963903	0.627225	0.69214	0.690803	0.802505	0.316018	0.883484	0.973837	0.690556	0.918932	0.869371	0.852729	0.867246	0.764205	0.558667	1.05061	0.867136	0.982894	0.90532	0.936261	0.903177	0.658583	0.816085	0.837869	0.827671	0.634908	0.418213	0.70807	0.98368	0.826812	0.925785	0.774352	0.937703	0.420695	0.965066	0.81545	0.513358	0.97144	0.666142	0.824811	0.555476	0.826156	1.00274	0.292459	0.597289
EMT_markers	0.567878	0.505153	0.715309	0.584914	0.652382	0.760511	0.567467	0.605704	0.516401	0.609888	0.543269	0.684657	0.521716	0.733198	0.753406	0.700959	0.653741	0.61914	0.619436	0.558211	0.70077	0.711852	0.761904	0.711147	0.677603	0.533943	0.756827	0.704351	0.624636	0.658056	0.501073	0.497476	0.634687	0.613004	0.617892	0.668383	0.704594	0.461997	0.51394	0.456111	0.543129	0.557587	0.573645	0.575656	0.618872	0.697723	0.666558	0.515917	0.570123
ECM-relatted_genes	0.355059	0.490495	0.528605	0.657955	0.608862	0.740878	0.661221	0.535915	0.492557	0.631344	0.588595	0.737313	0.482238	0.503985	0.673447	0.763137	0.67247	0.583533	0.776773	0.3338	0.755464	0.47362	0.806092	0.614285	0.731038	0.557755	0.711499	0.623104	0.705291	0.834609	0.58096	0.569886	0.607246	0.543502	0.420929	0.764778	0.789625	0.534334	0.462403	0.609984	0.658296	0.586336	0.680829	0.621793	0.738818	0.637696	0.590848	0.664744	0.707244
Angiogenesis	0.705023	0.681302	0.788715	0.736906	0.763875	0.876206	0.761125	0.771531	0.743817	0.774338	0.72647	0.731997	0.633745	0.816274	0.836961	0.812624	0.795399	0.722808	0.814819	0.639113	0.822511	0.704865	0.854124	0.79631	0.832171	0.726397	0.868986	0.813679	0.821909	0.824452	0.698763	0.708742	0.808672	0.782757	0.778463	0.7761	0.829317	0.706036	0.766005	0.729843	0.773875	0.735234	0.775857	0.811866	0.800113	0.842858	0.747704	0.754665	0.782883
Apoptosis	0.826046	0.817752	0.854344	0.892379	0.883899	0.898849	0.867777	0.872331	0.840012	0.850836	0.867994	0.869798	0.844012	0.843311	0.853443	0.904698	0.891166	0.847168	0.863239	0.817198	0.908914	0.849671	0.893893	0.877064	0.881602	0.858801	0.89482	0.876917	0.891127	0.916674	0.83724	0.835517	0.9116	0.87358	0.873368	0.908705	0.912753	0.854745	0.825449	0.815385	0.858447	0.892296	0.883638	0.88175	0.859939	0.892892	0.861537	0.855265	0.852967
DNA_repair	0.910692	0.895351	0.87856	0.869801	0.897627	0.859179	0.882235	0.896922	0.87846	0.847342	0.887136	0.880696	0.855608	0.876574	0.874682	0.871913	0.89724	0.884985	0.858325	0.90868	0.878778	0.907293	0.881629	0.892926	0.869407	0.860808	0.859176	0.881406	0.882643	0.854927	0.874207	0.878238	0.895144	0.879953	0.888273	0.866046	0.886831	0.809442	0.882998	0.868898	0.860751	0.89476	0.873778	0.872927	0.847013	0.886198	0.928457	0.860675	0.874303
G2M_checkpoint	0.896314	0.836759	0.882278	0.710399	0.87467	0.717942	0.736222	0.757291	0.799217	0.657038	0.822002	0.885153	0.697448	0.839862	0.796991	0.809443	0.782971	0.779634	0.709819	0.924967	0.798912	0.896698	0.805192	0.826009	0.7974	0.696814	0.807116	0.821056	0.78075	0.74521	0.66371	0.765514	0.862657	0.817009	0.831881	0.772268	0.838154	0.677855	0.866425	0.780917	0.689686	0.838002	0.714449	0.794821	0.708147	0.828556	0.850703	0.613338	0.691956
Inflammatory_response	0.520458	0.529465	0.592272	0.692212	0.673787	0.73984	0.696917	0.673512	0.585451	0.651776	0.649855	0.692589	0.627846	0.651272	0.614082	0.765292	0.707884	0.579251	0.660039	0.600194	0.790616	0.657303	0.709852	0.70217	0.688262	0.709489	0.73338	0.640588	0.694072	0.768515	0.645363	0.568095	0.744233	0.710345	0.664907	0.780998	0.795083	0.565406	0.543266	0.596432	0.642917	0.694646	0.644431	0.668829	0.640763	0.664712	0.656278	0.649337	0.61898
PI3K_AKT_mTOR_pathway	0.802972	0.793782	0.802369	0.810944	0.82598	0.795874	0.790258	0.780347	0.780094	0.797891	0.803363	0.821251	0.7875	0.824383	0.796556	0.809479	0.785278	0.797595	0.800301	0.83152	0.812962	0.821379	0.798605	0.815378	0.799791	0.781331	0.80626	0.797673	0.799094	0.819843	0.773395	0.795342	0.821996	0.824889	0.799796	0.809271	0.823349	0.782441	0.803129	0.793919	0.787885	0.803704	0.777695	0.806802	0.79805	0.78707	0.809465	0.77678	0.768512
P53_pathway	0.823269	0.803692	0.83766	0.849154	0.838029	0.853456	0.845751	0.860932	0.797124	0.845544	0.818565	0.830916	0.826531	0.819926	0.824736	0.854078	0.824627	0.812041	0.853416	0.769406	0.86404	0.820708	0.850164	0.845949	0.833966	0.873596	0.84931	0.845528	0.87231	0.852064	0.817614	0.818855	0.854375	0.828615	0.796246	0.863523	0.85661	0.827619	0.795481	0.824916	0.859767	0.821872	0.849806	0.829705	0.825723	0.873241	0.823831	0.846497	0.85033
MYC_targets	1.06834	1.03391	1.04805	0.975886	1.05437	0.980325	1.00214	1.00215	1.01852	0.979343	1.04196	1.02452	0.981497	1.01154	1.0262	1.01708	1.02239	1.00868	0.992059	1.0627	1.01201	1.05591	1.0038	1.04591	1.01371	0.949206	0.999418	1.03401	0.996201	0.994857	0.981097	0.997377	1.04545	1.00916	1.02673	1.00525	1.03061	0.941365	1.04286	1.01639	0.983159	1.03604	0.990398	1.01317	0.984019	1.02576	1.06694	0.957622	1.00923
TGFB	0.868236	0.835315	0.928401	0.912014	0.887705	0.950366	0.882621	0.900886	0.91119	0.95798	0.880062	0.929879	0.835683	0.902371	0.932041	0.952185	0.89202	0.907123	0.922666	0.886835	0.911504	0.87084	0.966095	0.907893	0.938877	0.886812	0.95816	0.94895	0.974214	0.949559	0.86486	0.908003	0.892669	0.884258	0.872639	0.911354	0.929705	0.967427	0.926475	0.886207	0.89853	0.872503	0.87981	0.93088	0.952665	0.953223	0.855619	0.894818	0.913046
IL-10_Anti-inflammatory_Signaling_Pathway	0.784898	0.747586	0.779776	0.927061	0.849805	0.870715	0.872944	0.852927	0.77668	0.815256	0.847535	0.940635	0.828341	0.839518	0.787472	0.960123	0.869854	0.825255	0.867401	0.789734	0.986313	0.780705	0.861404	0.890377	0.858339	0.884732	0.913098	0.825568	0.88056	0.946075	0.875783	0.745721	0.992045	0.902714	0.891981	0.988449	0.970968	0.743707	0.809523	0.799627	0.80069	0.892926	0.827235	0.845591	0.802856	0.83418	0.846575	0.836682	0.803881
Genes_up-regulated_by_reactive_oxigen_species_(ROS)	0.964634	0.898334	0.960594	0.955215	0.915268	0.940095	0.909423	0.921615	0.899485	0.916602	0.919088	0.955744	0.903027	0.912943	0.917003	0.943989	0.946935	0.9027	0.913374	0.888673	0.976078	0.925269	0.906293	0.921706	0.939158	0.925106	0.917191	0.917172	0.922659	0.930414	0.897523	0.899884	0.958683	0.936611	0.893353	0.909486	0.961243	0.847347	0.928144	0.932876	0.963814	0.907444	0.936913	0.91201	0.91181	0.893282	0.905998	0.904409	0.975964
DNA_replication	0.933179	0.826446	0.839677	0.677721	0.839199	0.724074	0.790531	0.792809	0.767925	0.647822	0.82433	0.883083	0.682147	0.800781	0.74984	0.769399	0.821824	0.797992	0.700007	0.924459	0.804373	0.900619	0.781851	0.813456	0.793586	0.681397	0.767912	0.806531	0.78127	0.740543	0.676039	0.730963	0.858531	0.783796	0.845695	0.745282	0.818341	0.634895	0.807304	0.72298	0.697314	0.84113	0.730218	0.801135	0.699705	0.808055	0.889139	0.653882	0.681495
Collagen_formation	0.639312	0.605748	0.692613	0.653147	0.649361	0.781281	0.650346	0.607073	0.615433	0.636806	0.59739	0.686551	0.554136	0.6877	0.705461	0.723027	0.642012	0.652975	0.683627	0.4833	0.718535	0.669001	0.816701	0.646539	0.747308	0.585448	0.792881	0.689202	0.675895	0.65504	0.528434	0.569651	0.625303	0.644456	0.671809	0.679812	0.658792	0.579283	0.57156	0.5168	0.571001	0.558807	0.638606	0.691553	0.706459	0.806646	0.56538	0.596519	0.594869
Degradation_of_ECM	0.521538	0.52764	0.645031	0.589245	0.612731	0.721191	0.600661	0.544746	0.558935	0.613145	0.527178	0.65078	0.468961	0.581288	0.651933	0.662322	0.556385	0.612405	0.654501	0.435689	0.656286	0.593059	0.708947	0.572798	0.679269	0.585128	0.695043	0.648924	0.644358	0.632399	0.512507	0.533686	0.602612	0.581977	0.606641	0.629991	0.62715	0.567341	0.578285	0.489528	0.578518	0.516086	0.583964	0.656685	0.660725	0.728194	0.507362	0.577742	0.60934
[truncated: 464 more columns]
