# Supplementary material for: Genomic and immunogenomic analysis of three prognostic signature genes in LUAD
Source: BMC Bioinformatics. 2023 Jan 17;24:19. doi: 10.1186/s12859-023-05137-y (PMC9843910; doi:10.1186/s12859-023-05137-y)
Supplement: Supplementary file 10 — Additional file 10. Supplementary table 10. CTRP drug IC50 and expression table. [file 12859_2023_5137_MOESM10_ESM.xlsx]

## Sheet: SheetName
Supplementary table 10. CTRP drug IC50 and expression table.
symbol	drug	cor	fdr	entrez
HOXC8	16-beta-bromoandrosterone	0.0356267	0.492816	3224
HOXC8	1S,3R-RSL-3	0.0774	0.0575539	3224
HOXC8	3-Cl-AHPC	0.0391972	0.34182	3224
HOXC8	968	-0.0248377	0.996215	3224
HOXC8	A-804598	-0.0221663	0.912136	3224
HOXC8	AA-COCF3	0.0178517	0.702563	3224
HOXC8	ABT-199	0.179018	0.000612976	3224
HOXC8	ABT-737	0.178095	1.7118e-05	3224
HOXC8	AC55649	-0.040737	0.747011	3224
HOXC8	AGK-2	-0.0204934	0.961324	3224
HOXC8	AM-580	0.0599879	0.245389	3224
HOXC8	AT-406	0.0155911	0.913562	3224
HOXC8	AT13387	0.0504036	0.417667	3224
HOXC8	AT7867	0.102311	0.0115289	3224
HOXC8	AZ-3146	0.106094	0.00959774	3224
HOXC8	AZD1480	0.153453	0.0198243	3224
HOXC8	AZD4547	0.0273451	0.60476	3224
HOXC8	AZD6482	0.0501667	0.393273	3224
HOXC8	AZD7545	0.01966	0.688074	3224
HOXC8	AZD7762	0.146552	0.000107018	3224
HOXC8	AZD8055	0.0260847	0.549684	3224
HOXC8	B02	0.0535191	0.202126	3224
HOXC8	BCL-LZH-4	0.0509656	0.822193	3224
HOXC8	BEC	-0.00452486	0.999979	3224
HOXC8	BI-2536	0.0861143	0.0224969	3224
HOXC8	BIBR-1532	0.040833	0.411268	3224
HOXC8	BIRB-796	0.0453005	0.340465	3224
HOXC8	BIX-01294	0.126329	0.00107407	3224
HOXC8	BMS-195614	0.0119449	0.88162	3224
HOXC8	BMS-270394	0.0687254	0.131019	3224
HOXC8	BMS-345541	0.0375598	0.362777	3224
HOXC8	BMS-536924	0.107258	0.0250324	3224
HOXC8	BMS-754807	0.0839126	0.0568337	3224
HOXC8	BRD-A02303741	0.00552399	0.939654	3224
HOXC8	BRD-A05715709	-0.0610718	0.684071	3224
HOXC8	BRD-A71883111	0.0704834	0.106186	3224
HOXC8	BRD-A86708339	0.0370784	0.569972	3224
HOXC8	BRD-A94377914	0.146039	0.00813705	3224
HOXC8	BRD-K01737880	0.173641	0.373527	3224
HOXC8	BRD-K02251932	0.0825173	0.0926339	3224
HOXC8	BRD-K02492147	-0.0766438	0.177372	3224
HOXC8	BRD-K04800985	-0.0384931	0.99881	3224
HOXC8	BRD-K09344309	-0.0909848	0.858921	3224
HOXC8	BRD-K09587429	-0.0242721	0.739609	3224
HOXC8	BRD-K11533227	0.0943486	0.0288587	3224
HOXC8	BRD-K13999467	0.12035	0.00365169	3224
HOXC8	BRD-K14844214	0.0437187	0.56352	3224
HOXC8	BRD-K16147474	0.0351177	0.926756	3224
HOXC8	BRD-K17060750	-0.0339496	0.535619	3224
HOXC8	BRD-K19103580	0.0582155	0.243661	3224
HOXC8	BRD-K24690302	0.124076	0.00246885	3224
HOXC8	BRD-K26531177	0.144709	0.000317868	3224
HOXC8	BRD-K27224038	-0.00487072	0.988822	3224
HOXC8	BRD-K27986637	-0.00191673	0.993721	3224
HOXC8	BRD-K28456706	0.103992	0.0113084	3224
HOXC8	BRD-K29086754	-0.0332079	0.900095	3224
HOXC8	BRD-K29313308	0.106543	0.010453	3224
HOXC8	BRD-K30019337	-0.0570086	0.855899	3224
HOXC8	BRD-K30748066	0.123802	0.505746	3224
HOXC8	BRD-K33199242	0.0679984	0.944353	3224
HOXC8	BRD-K33514849	-0.0702812	0.999288	3224
HOXC8	BRD-K34099515	-0.00459235	0.99637	3224
HOXC8	BRD-K34222889	0.167149	8.57946e-06	3224
HOXC8	BRD-K34485477	-0.0039116	0.999379	3224
HOXC8	BRD-K35604418	0.0463962	0.261869	3224
HOXC8	BRD-K37390332	0.0271444	0.92679	3224
HOXC8	BRD-K41334119	-0.00984571	0.994825	3224
HOXC8	BRD-K41597374	0.125192	0.00145425	3224
HOXC8	BRD-K42260513	-0.0761971	0.973398	3224
HOXC8	BRD-K44224150	0.0144039	0.998293	3224
HOXC8	BRD-K45681478	0.0454161	0.334181	3224
HOXC8	BRD-K48334597	0.0141269	0.930354	3224
HOXC8	BRD-K48477130	0.0574424	0.778736	3224
HOXC8	BRD-K49290616	-0.114592	0.72747	3224
HOXC8	BRD-K50799972	0.123741	0.0396476	3224
HOXC8	BRD-K51490254	0.0384852	0.389099	3224
HOXC8	BRD-K51831558	0.0445012	0.554858	3224
HOXC8	BRD-K52037352	0.0866762	0.154336	3224
HOXC8	BRD-K55116708	0.191527	4.60408e-06	3224
HOXC8	BRD-K61166597	0.14504	0.000230912	3224
HOXC8	BRD-K63431240	0.0958216	0.0225126	3224
HOXC8	BRD-K64610608	-0.0765458	0.46283	3224
HOXC8	BRD-K66453893	0.130707	0.0005797	3224
HOXC8	BRD-K66532283	0.140928	0.00036723	3224
HOXC8	BRD-K70511574	0.158155	2.788e-05	3224
HOXC8	BRD-K71781559	-0.0375493	0.99106	3224
HOXC8	BRD-K75293299	-0.0244817	0.944562	3224
HOXC8	BRD-K78574327	-0.114569	0.948504	3224
HOXC8	BRD-K80183349	0.152827	7.6533e-05	3224
HOXC8	BRD-K84807411	-0.0388486	0.906491	3224
HOXC8	BRD-K85133207	0.103655	0.0155	3224
HOXC8	BRD-K86535717	-0.112832	0.704862	3224
HOXC8	BRD-K88742110	0.0634692	0.136684	3224
HOXC8	BRD-K90370028	0.0473194	0.923985	3224
HOXC8	BRD-K92856060	0.0640648	0.133215	3224
HOXC8	BRD-K96431673	-0.0796835	0.985799	3224
HOXC8	BRD-K96970199	-0.0818842	0.998764	3224
HOXC8	BRD-K97651142	0.0294367	0.516732	3224
HOXC8	BRD-K99006945	-0.0047288	0.958037	3224
HOXC8	BRD-M00053801	-0.00875699	0.95226	3224
HOXC8	BRD1378	0.010238	0.946083	3224
HOXC8	BRD1812	0.0347023	0.421628	3224
HOXC8	BRD1835	0.00725011	0.906871	3224
HOXC8	BRD4132	-0.0907492	0.125918	3224
HOXC8	BRD5468	0.00774653	0.952857	3224
HOXC8	BRD6340	0.00378829	0.934425	3224
HOXC8	BRD8899	-0.000401298	0.998193	3224
HOXC8	BRD8958	-0.0155867	0.984085	3224
HOXC8	BRD9647	0.0942282	0.0479461	3224
HOXC8	BRD9876	-0.062613	0.30149	3224
HOXC8	BYL-719	0.0225563	0.78928	3224
HOXC8	Bax channel blocker	0.0977553	0.0250448	3224
HOXC8	C6-ceramide	-0.048409	0.66535	3224
HOXC8	CAL-101	0.0909008	0.0842631	3224
HOXC8	CAY10576	-0.0814387	0.230143	3224
HOXC8	CAY10594	0.0686799	0.224081	3224
HOXC8	CAY10618	0.0430465	0.309654	3224
HOXC8	CBB-1007	-0.0363041	0.853696	3224
HOXC8	CCT036477	0.161993	2.2233e-05	3224
HOXC8	CD-1530	0.0221994	0.731007	3224
HOXC8	CD-437	0.140227	0.000228685	3224
HOXC8	CHIR-99021	0.18535	3.40183e-06	3224
HOXC8	CHM-1	0.0945146	0.013376	3224
HOXC8	CI-976	-0.118916	0.28586	3224
HOXC8	CID-5951923	-0.144633	0.0675887	3224
HOXC8	CIL41	0.0406392	0.600023	3224
HOXC8	CIL55	-0.0150681	0.957035	3224
HOXC8	CIL55A	0.10058	0.0943854	3224
HOXC8	CIL56	0.0328757	0.620581	3224
HOXC8	CIL70	0.07015	0.245127	3224
HOXC8	COL-3	0.162523	0.000300325	3224
HOXC8	CR-1-31B	0.109324	0.00356677	3224
HOXC8	Ch-55	0.0749061	0.109887	3224
HOXC8	Compound 1541A	-0.0529273	0.398253	3224
HOXC8	Compound 23 citrate	0.187907	9.74702e-07	3224
HOXC8	Compound 7d-cis	0.10278	0.0169047	3224
HOXC8	DBeQ	-0.0225519	0.638609	3224
HOXC8	DNMDP	0.0599958	0.385449	3224
HOXC8	ELCPK	0.058493	0.360296	3224
HOXC8	ETP-46464	0.0436995	0.449395	3224
HOXC8	EX-527	-0.0778603	0.448093	3224
HOXC8	FGIN-1-27	-0.204865	0.0665646	3224
HOXC8	FQI-1	0.13619	0.0131675	3224
HOXC8	FQI-2	0.130684	0.000511054	3224
HOXC8	FSC231	-0.0342737	0.99945	3224
HOXC8	GANT-61	0.0929435	0.0803457	3224
HOXC8	GDC-0879	-0.0428316	0.458963	3224
HOXC8	GDC-0941	0.0804895	0.0681481	3224
HOXC8	GMX-1778	-0.0194529	0.681419	3224
HOXC8	GSK-3 inhibitor IX	0.121567	0.00321944	3224
HOXC8	GSK-J4	0.0549976	0.771985	3224
HOXC8	GSK1059615	-0.0269255	0.935307	3224
HOXC8	GSK2636771	-0.0208692	0.865504	3224
HOXC8	GSK4112	0.0216225	0.701403	3224
HOXC8	GSK461364	0.127461	0.000817483	3224
HOXC8	GSK525762A	0.216519	4.60256e-09	3224
HOXC8	GW-405833	0.148037	0.000103604	3224
HOXC8	GW-843682X	0.0871239	0.0342203	3224
HOXC8	HBX-41108	0.0439206	0.464496	3224
HOXC8	HC-067047	0.054403	0.372404	3224
HOXC8	HLI 373	0.0716801	0.0899647	3224
HOXC8	I-BET151	0.222229	1.34517e-09	3224
HOXC8	IC-87114	0.025874	0.744264	3224
HOXC8	IPR-456	-0.0294701	0.8616	3224
HOXC8	ISOX	0.159744	2.4039e-05	3224
HOXC8	IU1	-0.0151393	0.898717	3224
HOXC8	JQ-1	0.258018	1.75822e-12	3224
HOXC8	JW-480	0.0200491	0.915975	3224
HOXC8	JW-55	-0.0977346	0.43785	3224
HOXC8	JW-74	0.120161	0.105538	3224
HOXC8	KH-CB19	0.0310648	0.794835	3224
HOXC8	KHS101	0.0189392	0.691204	3224
HOXC8	KPT185	0.198979	5.90293e-06	3224
HOXC8	KU 0060648	0.177389	4.94779e-06	3224
HOXC8	KU-0063794	0.0239257	0.590812	3224
HOXC8	KU-55933	0.101941	0.015523	3224
HOXC8	KU-60019	0.192756	3.83621e-07	3224
HOXC8	KW-2449	0.144186	0.000135816	3224
HOXC8	KX2-391	0.0824965	0.0343401	3224
HOXC8	Ki8751	0.0465624	0.316948	3224
HOXC8	Ko-143	0.0280454	0.520769	3224
HOXC8	L-685458	0.0534187	0.371561	3224
HOXC8	LE-135	0.0248754	0.608598	3224
HOXC8	LRRK2-IN-1	0.242489	4.09692e-08	3224
HOXC8	LY-2157299	-0.085083	0.711013	3224
HOXC8	LY-2183240	0.0681202	0.0780906	3224
HOXC8	MG-132	0.0306245	0.757523	3224
HOXC8	MGCD-265	0.0998849	0.0105777	3224
HOXC8	MI-1	-0.0159272	0.886065	3224
HOXC8	MI-2	0.090953	0.175001	3224
HOXC8	MK-0752	-0.0409784	0.588153	3224
HOXC8	MK-1775	0.13563	0.000455122	3224
HOXC8	MK-2206	0.0754946	0.082307	3224
HOXC8	ML006	-0.0183723	0.765752	3224
HOXC8	ML029	0.0578712	0.203997	3224
HOXC8	ML031	0.0210933	0.660941	3224
HOXC8	ML050	0.0881315	0.0376004	3224
HOXC8	ML083	-0.0455936	0.701899	3224
HOXC8	ML162	0.0448079	0.311017	3224
HOXC8	ML203	-0.0205037	0.730551	3224
HOXC8	ML210	0.0651014	0.120917	3224
HOXC8	ML239	0.0139272	0.786772	3224
HOXC8	ML258	-0.0218227	0.857428	3224
HOXC8	ML311	0.105915	0.00520481	3224
HOXC8	ML312	-0.173786	0.95729	3224
HOXC8	ML320	0.156325	0.000253616	3224
HOXC8	ML334 diastereomer	-0.0901699	0.171608	3224
HOXC8	MLN2238	0.109008	0.0051731	3224
HOXC8	MLN2480	-0.0128824	0.93194	3224
HOXC8	MST-312	-0.0146808	0.731894	3224
HOXC8	Mdivi-1	0.100191	0.0154549	3224
HOXC8	Merck60	0.189604	3.44564e-07	3224
HOXC8	N9-isopropylolomoucine	0.0768492	0.0624759	3224
HOXC8	NPC-26	-0.0389762	0.739363	3224
HOXC8	NSC 74859	0.0340674	0.547204	3224
HOXC8	NSC19630	0.152108	0.00117667	3224
HOXC8	NSC23766	0.0756679	0.0654007	3224
HOXC8	NSC30930	-0.0541021	0.430261	3224
HOXC8	NSC48300	0.125691	0.00109862	3224
HOXC8	NSC632839	0.120917	0.00155954	3224
HOXC8	NSC95397	0.135045	0.000867188	3224
HOXC8	NVP-231	0.110089	0.0044383	3224
HOXC8	NVP-ADW742	0.0713865	0.109081	3224
HOXC8	NVP-BEZ235	0.0336902	0.535365	3224
HOXC8	NVP-BSK805	0.157975	4.3096e-05	3224
HOXC8	NVP-TAE684	0.127468	0.00327283	3224
HOXC8	O-6-benzylguanine	0.0486171	0.721896	3224
HOXC8	OSI-027	0.0423419	0.351068	3224
HOXC8	OSI-930	0.105432	0.0163636	3224
HOXC8	PAC-1	0.0843367	0.0364313	3224
HOXC8	PD 153035	0.069882	0.229556	3224
HOXC8	PD318088	0.0371637	0.47611	3224
HOXC8	PDMP	0.0879429	0.038075	3224
HOXC8	PF-184	0.11357	0.00378759	3224
HOXC8	PF-3758309	0.0655262	0.262821	3224
HOXC8	PF-4800567 hydrochloride	0.0183241	0.999586	3224
HOXC8	PF-543	0.0668503	0.151085	3224
HOXC8	PF-573228	0.151543	8.3728e-05	3224
HOXC8	PF-750	-0.0171363	0.753327	3224
HOXC8	PHA-793887	0.0981902	0.00967279	3224
HOXC8	PI-103	-0.0144251	0.763701	3224
HOXC8	PIK-93	0.160562	5.5545e-05	3224
HOXC8	PL-DI	0.18432	1.03413e-06	3224
HOXC8	PLX-4720	-0.0394808	0.612255	3224
HOXC8	PRIMA-1	0.183955	1.8814e-06	3224
HOXC8	PRIMA-1-Met	0.072537	0.308627	3224
HOXC8	PRL-3 inhibitor I	-0.0787698	0.437164	3224
HOXC8	PX-12	0.204649	4.51286e-08	3224
HOXC8	PYR-41	-0.0239958	0.688425	3224
HOXC8	QS-11	-0.0776568	0.762608	3224
HOXC8	QW-BI-011	0.0476226	0.64416	3224
HOXC8	R428	0.155974	0.00118217	3224
HOXC8	RAF265	0.00966074	0.894916	3224
HOXC8	RG-108	0.0140156	0.799567	3224
HOXC8	RITA	0.128238	0.00149996	3224
HOXC8	RO4929097	0.115889	0.114575	3224
HOXC8	Repligen 136	0.209154	2.2988e-07	3224
HOXC8	SB-225002	0.0525997	0.178694	3224
HOXC8	SB-431542	-0.0163552	0.901265	3224
HOXC8	SB-525334	-0.0468875	0.379189	3224
HOXC8	SB-743921	0.0950935	0.011726	3224
HOXC8	SCH-529074	0.0321318	0.529908	3224
HOXC8	SCH-79797	0.0182949	0.674507	3224
HOXC8	SGX-523	-0.0337505	0.607695	3224
HOXC8	SID 26681509	0.047658	0.32007	3224
HOXC8	SJ-172550	0.0218556	0.874126	3224
HOXC8	SKI-II	0.0562199	0.219611	3224
HOXC8	SMER-3	0.0961599	0.0309259	3224
HOXC8	SN-38	0.059027	0.201019	3224
HOXC8	SNS-032	0.0313527	0.479327	3224
HOXC8	SNX-2112	0.116058	0.00198609	3224
HOXC8	SR-II-138A	0.132736	0.00032931	3224
HOXC8	SR1001	0.10912	0.0775353	3224
HOXC8	SR8278	-0.0612527	0.874483	3224
HOXC8	SRT-1720	0.0498893	0.286174	3224
HOXC8	STF-31	0.0250923	0.579063	3224
HOXC8	SU11274	0.0389576	0.365779	3224
HOXC8	SZ4TA2	-0.0724163	0.515283	3224
HOXC8	StemRegenin 1	0.0977073	0.0150612	3224
HOXC8	TG-100-115	0.050517	0.344298	3224
HOXC8	TG-101348	0.210314	4.00127e-08	3224
HOXC8	TGX-221	0.123178	0.0271148	3224
HOXC8	TPCA-1	0.200101	1.15485e-07	3224
HOXC8	TW-37	0.011943	0.798643	3224
HOXC8	UNC0321	-0.0240841	0.857483	3224
HOXC8	UNC0638	0.0715122	0.0970257	3224
HOXC8	VAF-347	-0.0943045	0.119195	3224
HOXC8	VER-155008	0.0886328	0.0332791	3224
HOXC8	VU0155056	-0.0832227	0.78624	3224
HOXC8	WAY-362450	-0.0488411	0.998521	3224
HOXC8	WP1130	0.151837	0.000111415	3224
HOXC8	WZ4002	0.109098	0.0817887	3224
HOXC8	WZ8040	0.0913791	0.0609222	3224
HOXC8	XL765	0.0361366	0.570281	3224
HOXC8	YK 4-279	0.117885	0.00190314	3224
HOXC8	YM-155	-0.0290094	0.582892	3224
HOXC8	ZSTK474	0.0116969	0.859531	3224
HOXC8	abiraterone	-0.0390686	0.811564	3224
HOXC8	afatinib	0.0980177	0.0298101	3224
HOXC8	alisertib	0.122607	0.0014705	3224
HOXC8	alvocidib	0.0511976	0.402622	3224
HOXC8	apicidin	0.187424	4.02458e-07	3224
HOXC8	austocystin D	0.0752061	0.107234	3224
HOXC8	avicin D	0.163815	0.0267893	3224
HOXC8	avrainvillamide	0.187236	5.2812e-05	3224
HOXC8	axitinib	0.0823172	0.0370989	3224
HOXC8	azacitidine	0.0513575	0.294473	3224
HOXC8	bafilomycin A1	-0.00556395	0.994059	3224
HOXC8	barasertib	0.122122	0.00170473	3224
HOXC8	bardoxolone methyl	0.135131	0.00108199	3224
HOXC8	belinostat	0.189463	0.00052356	3224
HOXC8	bendamustine	-0.00720799	0.886819	3224
HOXC8	betulinic acid	-0.103746	0.411175	3224
HOXC8	bexarotene	0.100737	0.0177152	3224
HOXC8	birinapant	0.00949661	0.91496	3224
HOXC8	blebbistatin	-0.136039	0.842087	3224
HOXC8	bleomycin A2	0.0188598	0.780419	3224
HOXC8	bortezomib	0.135751	0.000507629	3224
HOXC8	bosutinib	0.0986769	0.0153408	3224
HOXC8	brefeldin A	0.101866	0.0191003	3224
HOXC8	brivanib	0.0165099	0.715082	3224
HOXC8	cabozantinib	0.041854	0.416305	3224
HOXC8	canertinib	0.106695	0.0146561	3224
HOXC8	cediranib	-0.0170234	0.916918	3224
HOXC8	ceranib-2	0.0989921	0.0094489	3224
HOXC8	cerulenin	0.124055	0.00126194	3224
HOXC8	chlorambucil	0.1712	7.25172e-06	3224
HOXC8	ciclopirox	0.149673	5.805e-05	3224
HOXC8	ciclosporin	0.0450368	0.42653	3224
HOXC8	cimetidine	0.0452555	0.973683	3224
HOXC8	clofarabine	0.122286	0.00110281	3224
HOXC8	crizotinib	0.161816	2.2505e-05	3224
HOXC8	cucurbitacin I	0.176127	6.67479e-06	3224
HOXC8	curcumin	0.130378	0.000679688	3224
HOXC8	cyanoquinoline 11	0.0385843	0.703653	3224
HOXC8	cyclophosphamide	-0.0295578	0.993392	3224
HOXC8	cytarabine hydrochloride	0.112299	0.00294721	3224
HOXC8	cytochalasin B	0.0985916	0.0381992	3224
HOXC8	dabrafenib	0.0687706	0.370515	3224
HOXC8	dacarbazine	0.133488	0.000522519	3224
HOXC8	daporinad	0.052976	0.259545	3224
HOXC8	darinaparsin	0.0737722	0.266303	3224
HOXC8	dasatinib	0.0824748	0.0659534	3224
HOXC8	decitabine	0.165631	8.4293e-06	3224
HOXC8	dexamethasone	0.0593677	0.168734	3224
HOXC8	dinaciclib	0.0717028	0.21993	3224
HOXC8	docetaxel	0.0869252	0.158278	3224
HOXC8	doxorubicin	0.0887061	0.0190719	3224
HOXC8	elocalcitol	0.0817905	0.0376365	3224
HOXC8	entinostat	0.169727	7.73105e-06	3224
HOXC8	epigallocatechin-3-monogallate	0.106027	0.0155831	3224
HOXC8	erastin	0.0860829	0.0407438	3224
HOXC8	erismodegib	-0.0545714	0.473104	3224
HOXC8	erlotinib	0.0443445	0.35449	3224
HOXC8	etomoxir	0.0161701	0.98059	3224
HOXC8	etoposide	0.0855497	0.0266041	3224
HOXC8	fingolimod	0.149532	0.000115163	3224
HOXC8	fluorouracil	0.0618894	0.118835	3224
HOXC8	fluvastatin	0.0723795	0.153906	3224
HOXC8	foretinib	0.0882193	0.0352957	3224
HOXC8	fulvestrant	0.042988	0.926268	3224
HOXC8	fumonisin B1	0.111714	0.0252418	3224
HOXC8	gefitinib	0.0666414	0.180963	3224
HOXC8	gemcitabine	0.10498	0.00898235	3224
HOXC8	gossypol	0.0701834	0.0871912	3224
HOXC8	hyperforin	-0.0643629	0.416977	3224
HOXC8	ibrutinib	0.0361485	0.576007	3224
HOXC8	ifosfamide	-0.100401	0.565786	3224
HOXC8	imatinib	0.046545	0.296505	3224
HOXC8	importazole	0.00891013	0.914926	3224
HOXC8	indisulam	0.146174	0.000184847	3224
HOXC8	isoevodiamine	0.0950208	0.0130728	3224
HOXC8	isoliquiritigenin	0.0628872	0.496686	3224
HOXC8	isonicotinohydroxamic acid	-0.0870598	0.95765	3224
HOXC8	istradefylline	0.0872479	0.542702	3224
HOXC8	itraconazole	0.0451634	0.533382	3224
HOXC8	lapatinib	0.077954	0.0788306	3224
HOXC8	lenvatinib	0.0282502	0.581984	3224
HOXC8	leptomycin B	0.108769	0.00369901	3224
HOXC8	linifanib	0.0427705	0.295109	3224
HOXC8	linsitinib	0.0398369	0.387281	3224
HOXC8	lomeguatrib	0.0144544	0.829767	3224
HOXC8	lovastatin	0.057483	0.259122	3224
HOXC8	manumycin A	0.120453	0.00155351	3224
HOXC8	marinopyrrole A	0.0344118	0.532924	3224
HOXC8	masitinib	0.10227	0.0126529	3224
HOXC8	methotrexate	0.00907981	0.845374	3224
HOXC8	methylstat	0.170993	0.000239107	3224
HOXC8	mitomycin	0.111107	0.00394999	3224
HOXC8	momelotinib	0.113869	0.00477178	3224
HOXC8	myricetin	-0.0788355	0.445212	3224
HOXC8	myriocin	-0.135462	0.78909	3224
HOXC8	nakiterpiosin	0.117376	0.00222504	3224
HOXC8	narciclasine	0.144796	0.00015123	3224
HOXC8	navitoclax	0.206486	1.53725e-07	3224
HOXC8	necrostatin-1	0.11748	0.00823854	3224
HOXC8	necrostatin-7	0.0801711	0.071645	3224
HOXC8	necrosulfonamide	0.224447	8.60101e-07	3224
HOXC8	nelarabine	-0.0396461	0.875504	3224
HOXC8	neopeltolide	-0.0755507	0.445972	3224
HOXC8	neratinib	0.117013	0.00464619	3224
HOXC8	neuronal differentiation inducer III	0.147268	0.000109374	3224
HOXC8	niclosamide	-0.0357448	0.456061	3224
HOXC8	nilotinib	-0.0256873	0.78853	3224
HOXC8	nintedanib	-0.00604103	0.935313	3224
HOXC8	nutlin-3	0.10296	0.0103059	3224
HOXC8	obatoclax	0.0985544	0.0110322	3224
HOXC8	olaparib	0.0776957	0.0552368	3224
HOXC8	oligomycin A	0.0326227	0.446899	3224
HOXC8	omacetaxine mepesuccinate	0.0216444	0.668767	3224
HOXC8	ouabain	0.0657053	0.0926758	3224
HOXC8	paclitaxel	0.112211	0.00374394	3224
HOXC8	palmostatin B	0.0725998	0.482916	3224
HOXC8	pandacostat	0.00365462	0.947382	3224
HOXC8	panobinostat	0.175491	2.29861e-06	3224
HOXC8	parbendazole	0.1024	0.00633879	3224
HOXC8	parthenolide	-0.0577898	0.308977	3224
HOXC8	pazopanib	0.0678131	0.096603	3224
HOXC8	pevonedistat	0.101022	0.0112806	3224
HOXC8	phloretin	0.0960828	0.0148274	3224
HOXC8	pifithrin-alpha	0.00623914	0.943068	3224
HOXC8	pifithrin-mu	0.125233	0.00134881	3224
HOXC8	piperlongumine	0.158956	2.1279e-05	3224
HOXC8	pitstop2	0.0229657	0.926975	3224
HOXC8	pluripotin	0.0699095	0.141535	3224
HOXC8	procarbazine	-0.0547779	0.736985	3224
HOXC8	prochlorperazine	0.0950568	0.030322	3224
HOXC8	purmorphamine	0.0125327	0.819822	3224
HOXC8	pyrazolanthrone	0.0926086	0.0446158	3224
HOXC8	quizartinib	-0.032531	0.619606	3224
HOXC8	regorafenib	-0.0438241	0.39745	3224
HOXC8	rigosertib	0.130981	0.000727078	3224
HOXC8	ruxolitinib	0.129522	0.00127448	3224
HOXC8	salermide	0.00791073	0.953318	3224
HOXC8	saracatinib	0.0751237	0.104764	3224
HOXC8	selumetinib	0.0385044	0.473557	3224
HOXC8	semagacestat	0.00796045	0.969455	3224
HOXC8	serdemetan	0.0578212	0.165049	3224
HOXC8	sildenafil	0.0351113	0.786141	3224
HOXC8	silmitasertib	0.01582	0.880637	3224
HOXC8	simvastatin	0.0457673	0.44929	3224
HOXC8	sirolimus	0.0672361	0.0954522	3224
HOXC8	sitagliptin	-0.0544115	0.997718	3224
HOXC8	skepinone-L	0.161934	0.00714872	3224
HOXC8	sorafenib	-0.0581011	0.19011	3224
HOXC8	sotrastaurin	0.191371	2.4592e-05	3224
HOXC8	spautin-1	0.0267672	0.621749	3224
HOXC8	staurosporine	0.0208746	0.908277	3224
HOXC8	sunitinib	0.0617706	0.135316	3224
HOXC8	tacedinaline	0.25879	5.26484e-09	3224
HOXC8	tacrolimus	0.0946381	0.0248259	3224
HOXC8	tamatinib	0.0549926	0.489561	3224
HOXC8	tamoxifen	0.0539954	0.409957	3224
HOXC8	tandutinib	-0.0131996	0.798841	3224
HOXC8	tanespimycin	-0.0270352	0.642086	3224
HOXC8	temozolomide	-0.00715311	0.938002	3224
HOXC8	temsirolimus	0.0807799	0.200147	3224
HOXC8	teniposide	0.140086	0.00922913	3224
HOXC8	thalidomide	0.141217	0.341888	3224
HOXC8	tigecycline	0.0824762	0.179443	3224
HOXC8	tipifarnib-P1	0.0390514	0.346208	3224
HOXC8	tipifarnib-P2	0.105794	0.0573994	3224
HOXC8	tivantinib	0.108141	0.060945	3224
HOXC8	tivozanib	0.0201363	0.724001	3224
HOXC8	topotecan	0.11485	0.00229922	3224
HOXC8	tosedostat	0.146912	0.00032366	3224
HOXC8	tozasertib	0.120997	0.497204	3224
HOXC8	trametinib	0.0369625	0.674603	3224
HOXC8	tretinoin	0.0979807	0.0164625	3224
HOXC8	triazolothiadiazine	0.140884	0.00014519	3224
HOXC8	trifluoperazine	0.103859	0.0277811	3224
HOXC8	triptolide	0.0596653	0.140465	3224
HOXC8	tubastatin A	0.0277788	0.69483	3224
HOXC8	valdecoxib	0.04538	0.278478	3224
HOXC8	vandetanib	-0.0375485	0.495635	3224
HOXC8	veliparib	0.0445685	0.575717	3224
HOXC8	vemurafenib	-0.11191	0.0252153	3224
HOXC8	vincristine	0.110423	0.00284638	3224
HOXC8	vorapaxar	0.0911201	0.0436785	3224
HOXC8	vorinostat	0.214955	8.61626e-09	3224
HOXC8	zebularine	0.122329	0.00180525	3224
MMP12	16-beta-bromoandrosterone	0.0221761	0.68753	4321
MMP12	1S,3R-RSL-3	-0.0406141	0.345161	4321
MMP12	3-Cl-AHPC	-0.0248713	0.557335	4321
MMP12	968	0.0870852	0.970838	4321
MMP12	A-804598	0.0829887	0.541646	4321
MMP12	AA-COCF3	0.00906286	0.85082	4321
MMP12	ABT-199	0.022249	0.729109	4321
MMP12	ABT-737	0.0935272	0.032578	4321
MMP12	AC55649	0.0447954	0.72027	4321
MMP12	AGK-2	0.0139563	0.979489	4321
MMP12	AM-580	-0.00778139	0.909526	4321
MMP12	AT-406	-0.0253781	0.843987	4321
MMP12	AT13387	-0.105106	0.0753581	4321
MMP12	AT7867	-0.0408335	0.354879	4321
MMP12	AZ-3146	0.0482507	0.271816	4321
MMP12	AZD1480	0.0291808	0.726773	4321
MMP12	AZD4547	-0.0497824	0.306965	4321
MMP12	AZD6482	-0.0108861	0.888589	4321
MMP12	AZD7545	-0.0555759	0.209446	4321
MMP12	AZD7762	-0.0343599	0.407526	4321
MMP12	AZD8055	-0.0367942	0.385537	4321
MMP12	B02	-0.0250009	0.570919	4321
MMP12	BCL-LZH-4	0.0462409	0.843369	4321
MMP12	BEC	-0.0542572	0.999979	4321
MMP12	BI-2536	-0.0216907	0.591947	4321
MMP12	BIBR-1532	0.0485202	0.316297	4321
MMP12	BIRB-796	0.0343658	0.481643	4321
MMP12	BIX-01294	-0.0156659	0.717397	4321
MMP12	BMS-195614	-0.0249683	0.730771	4321
MMP12	BMS-270394	-0.0906297	0.0400982	4321
MMP12	BMS-345541	-0.0552683	0.171699	4321
MMP12	BMS-536924	0.0065422	0.925138	4321
MMP12	BMS-754807	0.0805044	0.0692066	4321
MMP12	BRD-A02303741	-0.0404283	0.476912	4321
MMP12	BRD-A05715709	-0.0481555	0.757887	4321
MMP12	BRD-A71883111	0.0129304	0.801411	4321
MMP12	BRD-A86708339	0.0017944	0.981248	4321
MMP12	BRD-A94377914	0.0350504	0.571422	4321
MMP12	BRD-K01737880	0.0381189	0.88129	4321
MMP12	BRD-K02251932	0.0159661	0.794263	4321
MMP12	BRD-K02492147	0.0172707	0.805201	4321
MMP12	BRD-K04800985	0.0108923	0.999785	4321
MMP12	BRD-K09344309	-0.0725225	0.897462	4321
MMP12	BRD-K09587429	0.0749231	0.227358	4321
MMP12	BRD-K11533227	-0.0652155	0.141805	4321
MMP12	BRD-K13999467	-0.0422586	0.355424	4321
MMP12	BRD-K14844214	-0.000493743	0.996777	4321
MMP12	BRD-K16147474	-0.00591544	0.99263	4321
MMP12	BRD-K17060750	0.034262	0.531324	4321
MMP12	BRD-K19103580	0.058174	0.243936	4321
MMP12	BRD-K24690302	-0.0186149	0.705407	4321
MMP12	BRD-K26531177	0.0206167	0.65283	4321
MMP12	BRD-K27224038	-0.00314926	0.993435	4321
MMP12	BRD-K27986637	0.0209742	0.92647	4321
MMP12	BRD-K28456706	0.0723402	0.0860612	4321
MMP12	BRD-K29086754	-0.0064027	0.983208	4321
MMP12	BRD-K29313308	-0.0410753	0.365427	4321
MMP12	BRD-K30019337	0.0926051	0.719367	4321
MMP12	BRD-K30748066	-0.0299698	0.894154	4321
MMP12	BRD-K33199242	0.00323192	0.994611	4321
MMP12	BRD-K33514849	0.133795	0.999288	4321
MMP12	BRD-K34099515	0.118509	0.847687	4321
MMP12	BRD-K34222889	0.0181436	0.667253	4321
MMP12	BRD-K34485477	0.0455798	0.998562	4321
MMP12	BRD-K35604418	-0.038945	0.352331	4321
MMP12	BRD-K37390332	0.0192818	0.956099	4321
MMP12	BRD-K41334119	0.0916228	0.867524	4321
MMP12	BRD-K41597374	0.00472758	0.921574	4321
MMP12	BRD-K42260513	-0.0603913	0.990827	4321
MMP12	BRD-K44224150	-0.0137587	0.998293	4321
MMP12	BRD-K45681478	0.0467278	0.319483	4321
MMP12	BRD-K48334597	-0.00222852	0.989884	4321
MMP12	BRD-K48477130	0.0143165	0.952052	4321
MMP12	BRD-K49290616	0.0529224	0.90736	4321
MMP12	BRD-K50799972	0.0305923	0.701718	4321
MMP12	BRD-K51490254	-0.0466647	0.287868	4321
MMP12	BRD-K51831558	0.0140081	0.870302	4321
MMP12	BRD-K52037352	0.0227674	0.762839	4321
MMP12	BRD-K55116708	0.0119684	0.827697	4321
MMP12	BRD-K61166597	-0.0448373	0.285035	4321
MMP12	BRD-K63431240	-0.0178496	0.718762	4321
MMP12	BRD-K64610608	0.0269341	0.837924	4321
MMP12	BRD-K66453893	-0.0482587	0.225675	4321
MMP12	BRD-K66532283	-0.0572063	0.169034	4321
MMP12	BRD-K70511574	-0.0157377	0.711396	4321
MMP12	BRD-K71781559	-0.0831956	0.908016	4321
MMP12	BRD-K75293299	0.172352	0.391978	4321
MMP12	BRD-K78574327	0.13673	0.948504	4321
MMP12	BRD-K80183349	-0.0144183	0.74801	4321
MMP12	BRD-K84807411	0.105109	0.669378	4321
MMP12	BRD-K85133207	-0.0179385	0.718606	4321
MMP12	BRD-K86535717	0.0543628	0.879767	4321
MMP12	BRD-K88742110	0.0298402	0.509715	4321
MMP12	BRD-K90370028	0.0849692	0.828816	4321
MMP12	BRD-K92856060	0.0371938	0.404558	4321
MMP12	BRD-K96431673	0.0149325	0.996861	4321
MMP12	BRD-K96970199	0.11317	0.998764	4321
MMP12	BRD-K97651142	-0.0310599	0.491909	4321
MMP12	BRD-K99006945	0.0490382	0.51928	4321
MMP12	BRD-M00053801	0.00125849	0.992861	4321
MMP12	BRD1378	0.00530879	0.973788	4321
MMP12	BRD1812	-0.0119728	0.797309	4321
MMP12	BRD1835	-0.0187457	0.738814	4321
MMP12	BRD4132	-0.00963755	0.910322	4321
MMP12	BRD5468	-0.0139818	0.907764	4321
MMP12	BRD6340	-0.0672851	0.0965151	4321
MMP12	BRD8899	0.0423239	0.703507	4321
MMP12	BRD8958	0.0436113	0.982209	4321
MMP12	BRD9647	-0.0398089	0.464701	4321
MMP12	BRD9876	0.0487657	0.43677	4321
MMP12	BYL-719	-0.0219383	0.794896	4321
MMP12	Bax channel blocker	-0.00633123	0.904905	4321
MMP12	C6-ceramide	0.0876125	0.384565	4321
MMP12	CAL-101	-0.0175506	0.819539	4321
MMP12	CAY10576	-0.0433652	0.561984	4321
MMP12	CAY10594	0.00414141	0.959199	4321
MMP12	CAY10618	-0.0252242	0.570332	4321
MMP12	CBB-1007	-0.0622098	0.708947	4321
MMP12	CCT036477	-0.0258357	0.546502	4321
MMP12	CD-1530	-0.00436032	0.951138	4321
MMP12	CD-437	0.00833601	0.850358	4321
MMP12	CHIR-99021	0.000652414	0.990296	4321
MMP12	CHM-1	-0.0329521	0.414391	4321
MMP12	CI-976	0.00157611	0.994692	4321
MMP12	CID-5951923	0.0338102	0.714498	4321
MMP12	CIL41	-0.0298612	0.710717	4321
MMP12	CIL55	-0.0249961	0.927539	4321
MMP12	CIL55A	-0.0953077	0.115084	4321
MMP12	CIL56	-0.0409502	0.532074	4321
MMP12	CIL70	0.0440429	0.486992	4321
MMP12	COL-3	0.0166912	0.744197	4321
MMP12	CR-1-31B	-0.0455325	0.241422	4321
MMP12	Ch-55	0.00143035	0.981941	4321
MMP12	Compound 1541A	-0.0305821	0.669366	4321
MMP12	Compound 23 citrate	0.0504801	0.21699	4321
MMP12	Compound 7d-cis	0.0419527	0.363155	4321
MMP12	DBeQ	-0.0393687	0.389855	4321
MMP12	DNMDP	-0.0500631	0.483383	4321
MMP12	ELCPK	0.00135237	0.986251	4321
MMP12	ETP-46464	-0.0342284	0.566674	4321
MMP12	EX-527	-0.0497324	0.673011	4321
MMP12	FGIN-1-27	0.156733	0.172459	4321
MMP12	FQI-1	-0.0346293	0.570539	4321
MMP12	FQI-2	-0.0154177	0.715853	4321
MMP12	FSC231	0.044546	0.99945	4321
MMP12	GANT-61	-0.0166857	0.820124	4321
MMP12	GDC-0879	-0.0144929	0.835123	4321
MMP12	GDC-0941	-0.0329684	0.506889	4321
MMP12	GMX-1778	-0.0329003	0.463894	4321
MMP12	GSK-3 inhibitor IX	0.0105551	0.83455	4321
MMP12	GSK-J4	0.0877018	0.623028	4321
MMP12	GSK1059615	0.0013147	0.997305	4321
MMP12	GSK2636771	-0.00952598	0.946236	4321
MMP12	GSK4112	0.0326126	0.545773	4321
MMP12	GSK461364	-0.0284692	0.487085	4321
MMP12	GSK525762A	-0.0577281	0.141535	4321
MMP12	GW-405833	0.00215196	0.961771	4321
MMP12	GW-843682X	0.00329777	0.94795	4321
MMP12	HBX-41108	0.0325421	0.60328	4321
MMP12	HC-067047	0.0399755	0.53499	4321
MMP12	HLI 373	0.00825557	0.866212	4321
MMP12	I-BET151	-0.0586813	0.130275	4321
MMP12	IC-87114	-0.0300736	0.6932	4321
MMP12	IPR-456	0.00128042	0.995687	4321
MMP12	ISOX	-0.016829	0.69233	4321
MMP12	IU1	0.00720567	0.954489	4321
MMP12	JQ-1	-0.0173561	0.681312	4321
MMP12	JW-480	0.0418183	0.821069	4321
MMP12	JW-55	0.041131	0.77546	4321
MMP12	JW-74	0.0350111	0.722118	4321
MMP12	KH-CB19	-0.00974151	0.945672	4321
MMP12	KHS101	-0.00485976	0.924151	4321
MMP12	KPT185	0.01586	0.756151	4321
MMP12	KU 0060648	-0.0199068	0.662463	4321
MMP12	KU-0063794	-0.0183138	0.686654	4321
MMP12	KU-55933	-0.0500525	0.265535	4321
MMP12	KU-60019	0.0334702	0.429054	4321
MMP12	KW-2449	-0.0146267	0.732923	4321
MMP12	KX2-391	-0.0214738	0.607988	4321
MMP12	Ki8751	0.0678662	0.126463	4321
MMP12	Ko-143	0.0225584	0.611449	4321
MMP12	L-685458	0.0260602	0.711331	4321
MMP12	LE-135	-0.0978402	0.0219593	4321
MMP12	LRRK2-IN-1	0.00741287	0.887162	4321
MMP12	LY-2157299	0.0265017	0.929974	4321
MMP12	LY-2183240	-0.0458673	0.244682	4321
MMP12	MG-132	-0.0835068	0.319624	4321
MMP12	MGCD-265	-0.0179542	0.680407	4321
MMP12	MI-1	0.059924	0.44642	4321
MMP12	MI-2	0.0220498	0.779319	4321
MMP12	MK-0752	-0.0126959	0.891039	4321
MMP12	MK-1775	0.0076993	0.864769	4321
MMP12	MK-2206	0.0165896	0.739451	4321
MMP12	ML006	0.00201076	0.976943	4321
MMP12	ML029	0.0231486	0.642071	4321
MMP12	ML031	-0.0355921	0.442017	4321
MMP12	ML050	-0.0367543	0.424113	4321
MMP12	ML083	-0.0287591	0.835225	4321
MMP12	ML162	-0.0203949	0.667738	4321
MMP12	ML203	-0.014199	0.822572	4321
MMP12	ML210	-0.0339113	0.442806	4321
MMP12	ML239	0.0428875	0.343366	4321
MMP12	ML258	-0.0232079	0.846224	4321
MMP12	ML311	-0.0268808	0.510784	4321
MMP12	ML312	0.00941793	0.997572	4321
MMP12	ML320	0.0482286	0.318921	4321
MMP12	ML334 diastereomer	-0.0546604	0.453226	4321
MMP12	MLN2238	-0.0424846	0.303972	4321
MMP12	MLN2480	-0.00539973	0.973761	4321
MMP12	MST-312	-0.041441	0.308277	4321
MMP12	Mdivi-1	0.0156301	0.746527	4321
MMP12	Merck60	-0.0285035	0.488206	4321
MMP12	N9-isopropylolomoucine	-0.0506602	0.231972	4321
MMP12	NPC-26	0.0255511	0.848527	4321
MMP12	NSC 74859	-0.037636	0.499833	4321
MMP12	NSC19630	-0.0254122	0.638911	4321
MMP12	NSC23766	-0.068694	0.0965766	4321
MMP12	NSC30930	-0.0527852	0.445032	4321
MMP12	NSC48300	-0.0618729	0.122631	4321
MMP12	NSC632839	-0.050503	0.206448	4321
MMP12	NSC95397	0.0276171	0.534277	4321
MMP12	NVP-231	0.000600131	0.990291	4321
MMP12	NVP-ADW742	0.0708797	0.112049	4321
MMP12	NVP-BEZ235	-0.0557347	0.286672	4321
MMP12	NVP-BSK805	-0.0105557	0.820779	4321
MMP12	NVP-TAE684	0.060314	0.204718	4321
MMP12	O-6-benzylguanine	-0.0569966	0.664586	4321
MMP12	OSI-027	0.00614515	0.907256	4321
MMP12	OSI-930	-0.0340069	0.475267	4321
MMP12	PAC-1	0.0356409	0.4007	4321
MMP12	PD 153035	0.00211005	0.978734	4321
MMP12	PD318088	0.031675	0.552374	4321
MMP12	PDMP	0.0124951	0.802476	4321
MMP12	PF-184	-0.0383776	0.359511	4321
MMP12	PF-3758309	-0.0379944	0.528811	4321
MMP12	PF-4800567 hydrochloride	0.0206671	0.999586	4321
MMP12	PF-543	-0.00371577	0.94816	4321
MMP12	PF-573228	0.0209087	0.638651	4321
MMP12	PF-750	-0.0185336	0.733261	4321
MMP12	PHA-793887	-0.0550587	0.1585	4321
MMP12	PI-103	-0.0373782	0.400645	4321
MMP12	PIK-93	-0.0517254	0.231292	4321
MMP12	PL-DI	-0.0232511	0.580155	4321
MMP12	PLX-4720	-0.0271226	0.751938	4321
MMP12	PRIMA-1	0.00793623	0.859509	4321
MMP12	PRIMA-1-Met	-0.0200296	0.809794	4321
MMP12	PRL-3 inhibitor I	0.0145088	0.930934	4321
MMP12	PX-12	0.0266486	0.514527	4321
MMP12	PYR-41	-0.0382666	0.495748	4321
MMP12	QS-11	-0.0108839	0.977924	4321
MMP12	QW-BI-011	-0.0122878	0.914867	4321
MMP12	R428	-0.00109198	0.986932	4321
MMP12	RAF265	0.0599921	0.286	4321
MMP12	RG-108	0.0165151	0.761542	4321
MMP12	RITA	0.0618263	0.147923	4321
MMP12	RO4929097	-0.00748689	0.936141	4321
MMP12	Repligen 136	0.0328534	0.480343	4321
MMP12	SB-225002	-0.0361488	0.365262	4321
MMP12	SB-431542	0.00327605	0.985101	4321
MMP12	SB-525334	0.0722301	0.144687	4321
MMP12	SB-743921	-0.0117967	0.777201	4321
MMP12	SCH-529074	0.0279561	0.590484	4321
MMP12	SCH-79797	-0.0347861	0.403652	4321
MMP12	SGX-523	-0.0706494	0.207924	4321
MMP12	SID 26681509	-0.0111215	0.840167	4321
MMP12	SJ-172550	0.00949134	0.952904	4321
MMP12	SKI-II	0.0182779	0.725738	4321
MMP12	SMER-3	0.0381923	0.431819	4321
MMP12	SN-38	-0.00480122	0.930955	4321
MMP12	SNS-032	-0.0693155	0.0982308	4321
MMP12	SNX-2112	-0.0991122	0.00865658	4321
MMP12	SR-II-138A	-0.0244199	0.539103	4321
MMP12	SR1001	0.0125276	0.889759	4321
MMP12	SR8278	0.113857	0.740669	4321
MMP12	SRT-1720	0.017751	0.732175	4321
MMP12	STF-31	-0.0425527	0.326225	4321
MMP12	SU11274	-0.0227981	0.611678	4321
MMP12	SZ4TA2	-0.0407156	0.755841	4321
MMP12	StemRegenin 1	-0.0250715	0.571297	4321
MMP12	TG-100-115	-0.0237083	0.695721	4321
MMP12	TG-101348	-0.0210629	0.646027	4321
MMP12	TGX-221	-0.0173029	0.859343	4321
MMP12	TPCA-1	0.00369942	0.940094	4321
MMP12	TW-37	0.0413796	0.335434	4321
MMP12	UNC0321	0.0593198	0.554828	4321
MMP12	UNC0638	-0.02375	0.622177	4321
MMP12	VAF-347	0.0219875	0.772686	4321
MMP12	VER-155008	-0.011184	0.819492	4321
MMP12	VU0155056	0.00512438	0.994156	4321
MMP12	WAY-362450	-0.0313578	0.998521	4321
MMP12	WP1130	0.0317055	0.470228	4321
MMP12	WZ4002	0.0597846	0.401534	4321
MMP12	WZ8040	0.0406259	0.457247	4321
MMP12	XL765	-0.053375	0.36237	4321
MMP12	YK 4-279	-0.0161545	0.702377	4321
MMP12	YM-155	0.00398303	0.948758	4321
MMP12	ZSTK474	0.000865797	0.99	4321
MMP12	abiraterone	0.0588677	0.696778	4321
MMP12	afatinib	0.0659995	0.163294	4321
MMP12	alisertib	-0.000978276	0.982646	4321
MMP12	alvocidib	-0.093099	0.113327	4321
MMP12	apicidin	-0.0331878	0.410648	4321
MMP12	austocystin D	0.179883	2.1607e-05	4321
MMP12	avicin D	-0.113397	0.155155	4321
MMP12	avrainvillamide	0.0577097	0.257324	4321
MMP12	axitinib	-0.00895129	0.843239	4321
MMP12	azacitidine	0.0292915	0.57471	4321
MMP12	bafilomycin A1	0.0913472	0.876403	4321
MMP12	barasertib	0.0158061	0.724421	4321
MMP12	bardoxolone methyl	0.00588812	0.903226	4321
MMP12	belinostat	0.0390981	0.513553	4321
MMP12	bendamustine	0.00708824	0.888746	4321
MMP12	betulinic acid	0.0524491	0.732783	4321
MMP12	bexarotene	-0.00548869	0.917525	4321
MMP12	birinapant	-0.0575312	0.362721	4321
MMP12	blebbistatin	-0.0491121	0.950861	4321
MMP12	bleomycin A2	-0.0454804	0.431559	4321
MMP12	bortezomib	-0.00287645	0.951726	4321
MMP12	bosutinib	-0.0102997	0.828575	4321
MMP12	brefeldin A	0.0586572	0.200059	4321
MMP12	brivanib	0.0293528	0.500849	4321
MMP12	cabozantinib	-0.037224	0.478952	4321
MMP12	canertinib	0.0657949	0.155557	4321
MMP12	cediranib	-0.0133246	0.937729	4321
MMP12	ceranib-2	-0.0300269	0.463857	4321
MMP12	cerulenin	0.00306779	0.945221	4321
MMP12	chlorambucil	-0.0202859	0.642185	4321
MMP12	ciclopirox	-0.0054771	0.89499	4321
MMP12	ciclosporin	0.0345758	0.556994	4321
MMP12	cimetidine	0.119303	0.918686	4321
MMP12	clofarabine	-0.0549993	0.158395	4321
MMP12	crizotinib	0.0143073	0.748735	4321
MMP12	cucurbitacin I	0.0345771	0.437484	4321
MMP12	curcumin	-0.00222258	0.961325	4321
MMP12	cyanoquinoline 11	0.0206572	0.849177	4321
MMP12	cyclophosphamide	0.0160942	0.998231	4321
MMP12	cytarabine hydrochloride	-0.0125139	0.764734	4321
MMP12	cytochalasin B	0.0192249	0.754506	4321
MMP12	dabrafenib	-0.0504914	0.534173	4321
MMP12	dacarbazine	-0.00870998	0.843145	4321
MMP12	daporinad	-0.037273	0.445515	4321
MMP12	darinaparsin	-0.0199295	0.801871	4321
MMP12	dasatinib	-0.0192511	0.736574	4321
MMP12	decitabine	0.0314361	0.43528	4321
MMP12	dexamethasone	-0.0118506	0.807914	4321
MMP12	dinaciclib	-0.0987369	0.0847501	4321
MMP12	docetaxel	-0.00784876	0.911602	4321
MMP12	doxorubicin	-0.0678801	0.0764017	4321
MMP12	elocalcitol	-0.0560134	0.161977	4321
MMP12	entinostat	0.0204041	0.632205	4321
MMP12	epigallocatechin-3-monogallate	-0.0271098	0.595623	4321
MMP12	erastin	-0.0214664	0.66467	4321
MMP12	erismodegib	0.006369	0.958136	4321
MMP12	erlotinib	0.0398319	0.413135	4321
MMP12	etomoxir	-0.0661566	0.948445	4321
MMP12	etoposide	-0.0473873	0.234066	4321
MMP12	fingolimod	0.0119788	0.790848	4321
MMP12	fluorouracil	0.000173585	0.996906	4321
MMP12	fluvastatin	-0.0386031	0.498207	4321
MMP12	foretinib	0.00474303	0.930392	4321
MMP12	fulvestrant	0.0689777	0.861896	4321
MMP12	fumonisin B1	0.0174717	0.813025	4321
MMP12	gefitinib	0.045697	0.395988	4321
MMP12	gemcitabine	0.00113758	0.981392	4321
MMP12	gossypol	2.053e-05	0.999614	4321
MMP12	hyperforin	0.0726184	0.349311	4321
MMP12	ibrutinib	0.00061728	0.993936	4321
MMP12	ifosfamide	0.0309385	0.894566	4321
MMP12	imatinib	-0.00370622	0.942555	4321
MMP12	importazole	0.0221177	0.759343	4321
MMP12	indisulam	0.0371364	0.381853	4321
MMP12	isoevodiamine	-0.0480655	0.225663	4321
MMP12	isoliquiritigenin	-0.0954737	0.280455	4321
MMP12	isonicotinohydroxamic acid	0.0208474	0.992739	4321
MMP12	istradefylline	0.00856513	0.969438	4321
MMP12	itraconazole	-0.00492744	0.961944	4321
MMP12	lapatinib	0.0396647	0.409256	4321
MMP12	lenvatinib	0.021765	0.683453	4321
MMP12	leptomycin B	-0.0459799	0.239447	4321
MMP12	linifanib	-0.0371888	0.366402	4321
MMP12	linsitinib	0.0342964	0.464204	4321
MMP12	lomeguatrib	-0.0267634	0.664874	4321
MMP12	lovastatin	-0.110571	0.0151045	4321
MMP12	manumycin A	-0.0453241	0.255565	4321
MMP12	marinopyrrole A	0.0169059	0.770211	4321
MMP12	masitinib	0.0427225	0.332724	4321
MMP12	methotrexate	-0.0537107	0.205849	4321
MMP12	methylstat	0.0167777	0.762053	4321
MMP12	mitomycin	0.0515455	0.202063	4321
MMP12	momelotinib	-0.0687797	0.0986375	4321
MMP12	myricetin	0.0185742	0.892083	4321
MMP12	myriocin	0.0262147	0.965748	4321
MMP12	nakiterpiosin	-0.0427994	0.292628	4321
MMP12	narciclasine	-0.0182416	0.663272	4321
MMP12	navitoclax	0.0930647	0.0255247	4321
MMP12	necrostatin-1	0.0132285	0.813193	4321
MMP12	necrostatin-7	0.0661248	0.146018	4321
MMP12	necrosulfonamide	0.0947909	0.0481011	4321
MMP12	nelarabine	0.0054777	0.991872	4321
MMP12	neopeltolide	-0.0656949	0.515751	4321
MMP12	neratinib	0.0304903	0.528482	4321
MMP12	neuronal differentiation inducer III	0.00699339	0.872426	4321
MMP12	niclosamide	-0.0112013	0.832326	4321
MMP12	nilotinib	0.0687104	0.338619	4321
MMP12	nintedanib	0.0304085	0.617465	4321
MMP12	nutlin-3	-0.0545707	0.194393	4321
MMP12	obatoclax	0.00135191	0.976352	4321
MMP12	olaparib	0.0135238	0.772241	4321
MMP12	oligomycin A	-0.0490859	0.23805	4321
MMP12	omacetaxine mepesuccinate	-0.117141	0.0100478	4321
MMP12	ouabain	-0.0822612	0.0331064	4321
MMP12	paclitaxel	-0.0504629	0.213372	4321
MMP12	palmostatin B	-0.0032084	0.985795	4321
MMP12	pandacostat	-0.0606358	0.193684	4321
MMP12	panobinostat	-0.000142386	0.997413	4321
MMP12	parbendazole	-0.0447632	0.251749	4321
MMP12	parthenolide	0.0591623	0.296198	4321
MMP12	pazopanib	-0.0352269	0.408432	4321
MMP12	pevonedistat	-0.0611733	0.138318	4321
MMP12	phloretin	-0.0042902	0.926455	4321
MMP12	pifithrin-alpha	-0.0250504	0.729941	4321
MMP12	pifithrin-mu	-0.0127534	0.777537	4321
MMP12	piperlongumine	0.0127769	0.760681	4321
MMP12	pitstop2	-0.0151627	0.951845	4321
MMP12	pluripotin	-0.0315965	0.564481	4321
MMP12	procarbazine	-0.00125173	0.995543	4321
MMP12	prochlorperazine	0.0014117	0.982117	4321
MMP12	purmorphamine	0.0202556	0.700962	4321
MMP12	pyrazolanthrone	-0.050243	0.327303	4321
MMP12	quizartinib	-0.0210981	0.765403	4321
MMP12	regorafenib	-0.0223045	0.692383	4321
MMP12	rigosertib	-0.0487882	0.233648	4321
MMP12	ruxolitinib	-0.0780481	0.062832	4321
MMP12	salermide	0.0239887	0.845022	4321
MMP12	saracatinib	0.0306533	0.569908	4321
MMP12	selumetinib	0.00914849	0.887757	4321
MMP12	semagacestat	0.0370714	0.801155	4321
MMP12	serdemetan	0.00652516	0.889748	4321
MMP12	sildenafil	-0.00738368	0.970823	4321
MMP12	silmitasertib	-0.00706522	0.952578	4321
MMP12	simvastatin	-0.0784254	0.156218	4321
MMP12	sirolimus	-0.0167515	0.705564	4321
MMP12	sitagliptin	0.021431	0.997718	4321
MMP12	skepinone-L	0.0037527	0.962315	4321
MMP12	sorafenib	-0.0170233	0.73316	4321
MMP12	sotrastaurin	0.0315864	0.529383	4321
MMP12	spautin-1	-0.0641892	0.18432	4321
MMP12	staurosporine	-0.104126	0.404	4321
MMP12	sunitinib	-0.0569091	0.171264	4321
MMP12	tacedinaline	0.0633041	0.189422	4321
MMP12	tacrolimus	-0.00157473	0.977006	4321
MMP12	tamatinib	-0.0407983	0.63056	4321
MMP12	tamoxifen	0.0405893	0.561323	4321
MMP12	tandutinib	-0.0110247	0.833056	4321
MMP12	tanespimycin	-0.0472221	0.380599	4321
MMP12	temozolomide	-0.0456871	0.48898	4321
MMP12	temsirolimus	-0.0295471	0.679806	4321
MMP12	teniposide	-0.0468523	0.417389	4321
MMP12	thalidomide	-0.000775498	0.998595	4321
MMP12	tigecycline	-0.0773988	0.210078	4321
MMP12	tipifarnib-P1	-0.0481801	0.238342	4321
MMP12	tipifarnib-P2	-0.0116812	0.857845	4321
MMP12	tivantinib	-0.0324144	0.606731	4321
MMP12	tivozanib	0.0303963	0.571213	4321
MMP12	topotecan	-0.00418775	0.923433	4321
MMP12	tosedostat	0.000112017	0.998402	4321
MMP12	tozasertib	0.0770579	0.685329	4321
MMP12	trametinib	-0.0217539	0.817451	4321
MMP12	tretinoin	-0.017291	0.712942	4321
MMP12	triazolothiadiazine	-0.0622156	0.105493	4321
MMP12	trifluoperazine	0.00774946	0.908529	4321
MMP12	triptolide	-0.0136265	0.75686	4321
MMP12	tubastatin A	-0.0713055	0.261868	4321
MMP12	valdecoxib	-0.0170778	0.700707	4321
MMP12	vandetanib	0.0395033	0.468871	4321
MMP12	veliparib	-0.0319063	0.713931	4321
MMP12	vemurafenib	-0.045635	0.433129	4321
MMP12	vincristine	-0.0353856	0.365162	4321
MMP12	vorapaxar	0.0125066	0.828573	4321
MMP12	vorinostat	0.0080338	0.853816	4321
MMP12	zebularine	0.00901106	0.84434	4321
NFE2	16-beta-bromoandrosterone	0.0255246	0.638954	4778
NFE2	1S,3R-RSL-3	0.00664655	0.891928	4778
NFE2	3-Cl-AHPC	-0.104861	0.00674012	4778
NFE2	968	-0.0490019	0.979307	4778
NFE2	A-804598	-0.00945878	0.966718	4778
NFE2	AA-COCF3	-0.0304821	0.497038	4778
NFE2	ABT-199	-0.0704591	0.214395	4778
NFE2	ABT-737	-0.0758632	0.0897529	4778
NFE2	AC55649	-0.000850485	0.997495	4778
NFE2	AGK-2	-0.0808496	0.806276	4778
NFE2	AM-580	-0.0607703	0.237981	4778
NFE2	AT-406	-0.111811	0.221593	4778
NFE2	AT13387	-0.0452662	0.469555	4778
NFE2	AT7867	-0.0809922	0.0497475	4778
NFE2	AZ-3146	-0.110057	0.00703999	4778
NFE2	AZD1480	-0.0675745	0.364769	4778
NFE2	AZD4547	-0.102612	0.0216839	4778
NFE2	AZD6482	-0.0214149	0.760623	4778
NFE2	AZD7545	-0.0342141	0.462885	4778
NFE2	AZD7762	-0.185191	7.32397e-07	4778
NFE2	AZD8055	-0.0409085	0.331156	4778
NFE2	B02	-0.0365476	0.3959	4778
NFE2	BCL-LZH-4	-0.0923155	0.599753	4778
NFE2	BEC	0.042725	0.999979	4778
NFE2	BI-2536	-0.0893918	0.0176821	4778
NFE2	BIBR-1532	0.0360906	0.475012	4778
NFE2	BIRB-796	-0.058662	0.205648	4778
NFE2	BIX-01294	-0.0542059	0.179528	4778
NFE2	BMS-195614	0.0421729	0.517912	4778
NFE2	BMS-270394	-0.0621091	0.17782	4778
NFE2	BMS-345541	-0.123494	0.00151476	4778
NFE2	BMS-536924	-0.16185	0.000397675	4778
NFE2	BMS-754807	-0.108171	0.010922	4778
NFE2	BRD-A02303741	0.0149854	0.820723	4778
NFE2	BRD-A05715709	0.0566264	0.710177	4778
NFE2	BRD-A71883111	-0.0865291	0.0430979	4778
NFE2	BRD-A86708339	0.0040744	0.955571	4778
NFE2	BRD-A94377914	-0.136708	0.013706	4778
NFE2	BRD-K01737880	-0.333351	0.0532058	4778
NFE2	BRD-K02251932	-0.023926	0.681853	4778
NFE2	BRD-K02492147	0.0996475	0.073622	4778
NFE2	BRD-K04800985	-0.0286875	0.99881	4778
NFE2	BRD-K09344309	0.0185408	0.985062	4778
NFE2	BRD-K09587429	0.0428397	0.520736	4778
NFE2	BRD-K11533227	-0.012821	0.801069	4778
NFE2	BRD-K13999467	-0.0941718	0.025892	4778
NFE2	BRD-K14844214	-0.0149362	0.875324	4778
NFE2	BRD-K16147474	0.00103471	0.99722	4778
NFE2	BRD-K17060750	0.0626438	0.210942	4778
NFE2	BRD-K19103580	-0.0489886	0.338604	4778
NFE2	BRD-K24690302	-0.0562982	0.200133	4778
NFE2	BRD-K26531177	-0.0260304	0.564317	4778
NFE2	BRD-K27224038	-0.169246	0.387317	4778
NFE2	BRD-K27986637	-0.0496326	0.780352	4778
NFE2	BRD-K28456706	-0.0546228	0.207157	4778
NFE2	BRD-K29086754	-0.151401	0.361128	4778
NFE2	BRD-K29313308	-0.0909139	0.0309374	4778
NFE2	BRD-K30019337	0.00146819	0.997973	4778
NFE2	BRD-K30748066	-0.124703	0.50242	4778
NFE2	BRD-K33199242	-0.0781084	0.885708	4778
NFE2	BRD-K33514849	-0.118498	0.999288	4778
NFE2	BRD-K34099515	-0.0105826	0.993118	4778
NFE2	BRD-K34222889	-0.0735987	0.0596124	4778
NFE2	BRD-K34485477	-0.093565	0.998562	4778
NFE2	BRD-K35604418	-0.0532742	0.19437	4778
NFE2	BRD-K37390332	0.0251394	0.935776	4778
NFE2	BRD-K41334119	-0.0585113	0.92787	4778
NFE2	BRD-K41597374	-0.0746337	0.0674736	4778
NFE2	BRD-K42260513	-0.0141911	0.998533	4778
NFE2	BRD-K44224150	-0.040973	0.994574	4778
NFE2	BRD-K45681478	-0.049069	0.292372	4778
NFE2	BRD-K48334597	-0.120029	0.269303	4778
NFE2	BRD-K48477130	-0.0407056	0.851552	4778
NFE2	BRD-K49290616	0.134105	0.692634	4778
NFE2	BRD-K50799972	-0.0667212	0.319415	4778
NFE2	BRD-K51490254	-0.00617786	0.900312	4778
NFE2	BRD-K51831558	0.0248605	0.760878	4778
NFE2	BRD-K52037352	-0.0149198	0.852616	4778
NFE2	BRD-K55116708	-0.132802	0.00176626	4778
NFE2	BRD-K61166597	-0.159349	4.8538e-05	4778
NFE2	BRD-K63431240	-0.14014	0.000557157	4778
NFE2	BRD-K64610608	0.0263568	0.84166	4778
NFE2	BRD-K66453893	-0.143851	0.000143742	4778
NFE2	BRD-K66532283	-0.152467	0.000109207	4778
NFE2	BRD-K70511574	-0.0929676	0.0162185	4778
NFE2	BRD-K71781559	0.0675797	0.947417	4778
NFE2	BRD-K75293299	0.141257	0.513673	4778
NFE2	BRD-K78574327	0.0337941	0.980683	4778
NFE2	BRD-K80183349	-0.0965892	0.0146464	4778
NFE2	BRD-K84807411	-0.144911	0.530457	4778
NFE2	BRD-K85133207	-0.0116302	0.820851	4778
NFE2	BRD-K86535717	0.108262	0.721105	4778
NFE2	BRD-K88742110	-0.0299085	0.508902	4778
NFE2	BRD-K90370028	-0.036338	0.948209	4778
NFE2	BRD-K92856060	0.0132924	0.782668	4778
NFE2	BRD-K96431673	0.0286589	0.996125	4778
NFE2	BRD-K96970199	-0.0345186	0.998764	4778
NFE2	BRD-K97651142	0.000697737	0.988471	4778
NFE2	BRD-K99006945	-0.0507667	0.503886	4778
NFE2	BRD-M00053801	0.0387261	0.736526	4778
NFE2	BRD1378	0.0337168	0.781626	4778
NFE2	BRD1812	-0.0468206	0.26678	4778
NFE2	BRD1835	-0.0344113	0.504993	4778
NFE2	BRD4132	0.039453	0.553792	4778
NFE2	BRD5468	0.0103503	0.932396	4778
NFE2	BRD6340	-0.0875131	0.028342	4778
NFE2	BRD8899	-0.0303898	0.800695	4778
NFE2	BRD8958	0.0333466	0.982209	4778
NFE2	BRD9647	-0.0290177	0.611307	4778
NFE2	BRD9876	0.0197775	0.784568	4778
NFE2	BYL-719	-0.0493954	0.488677	4778
NFE2	Bax channel blocker	-0.107146	0.0133047	4778
NFE2	C6-ceramide	0.0336691	0.781323	4778
NFE2	CAL-101	-0.117296	0.0185277	4778
NFE2	CAY10576	0.0064594	0.947844	4778
NFE2	CAY10594	-0.0118167	0.875864	4778
NFE2	CAY10618	-0.0354846	0.411133	4778
NFE2	CBB-1007	-0.0264402	0.903688	4778
NFE2	CCT036477	-0.0852222	0.0316835	4778
NFE2	CD-1530	-0.0226094	0.726957	4778
NFE2	CD-437	-0.114726	0.00282334	4778
NFE2	CHIR-99021	-0.0991234	0.0168171	4778
NFE2	CHM-1	-0.0699807	0.0713425	4778
NFE2	CI-976	0.0480617	0.737914	4778
NFE2	CID-5951923	0.0744004	0.346232	4778
NFE2	CIL41	0.00417999	0.967048	4778
NFE2	CIL55	0.0281574	0.915732	4778
NFE2	CIL55A	-0.126579	0.0319084	4778
NFE2	CIL56	-0.142111	0.0155739	4778
NFE2	CIL70	-0.00949051	0.896172	4778
NFE2	COL-3	-0.119264	0.00895803	4778
NFE2	CR-1-31B	-0.116404	0.00187753	4778
NFE2	Ch-55	-0.0488455	0.331622	4778
NFE2	Compound 1541A	-0.0154018	0.849344	4778
NFE2	Compound 23 citrate	-0.143304	0.000224858	4778
NFE2	Compound 7d-cis	-0.0410118	0.374895	4778
NFE2	DBeQ	-0.0610425	0.167246	4778
NFE2	DNMDP	-0.0507926	0.475787	4778
NFE2	ELCPK	-0.0625515	0.325227	4778
NFE2	ETP-46464	-0.0332471	0.578539	4778
NFE2	EX-527	0.0515485	0.65741	4778
NFE2	FGIN-1-27	0.0998892	0.421669	4778
NFE2	FQI-1	-0.140299	0.0105233	4778
NFE2	FQI-2	-0.0948889	0.0129283	4778
NFE2	FSC231	0.0616176	0.99945	4778
NFE2	GANT-61	-0.0470484	0.438113	4778
NFE2	GDC-0879	-0.0801556	0.111395	4778
NFE2	GDC-0941	-0.0581058	0.206003	4778
NFE2	GMX-1778	-0.0313659	0.486903	4778
NFE2	GSK-3 inhibitor IX	-0.15883	9.2664e-05	4778
NFE2	GSK-J4	-0.139387	0.40041	4778
NFE2	GSK1059615	-0.0150465	0.969933	4778
NFE2	GSK2636771	0.0113102	0.933859	4778
NFE2	GSK4112	-0.0652013	0.179728	4778
NFE2	GSK461364	-0.0961684	0.0126699	4778
NFE2	GSK525762A	-0.137968	0.000248785	4778
NFE2	GW-405833	-0.105107	0.00667242	4778
NFE2	GW-843682X	-0.0693062	0.0976414	4778
NFE2	HBX-41108	-0.0208223	0.753288	4778
NFE2	HC-067047	-0.0483608	0.436614	4778
NFE2	HLI 373	-0.0813163	0.0516031	4778
NFE2	I-BET151	-0.126489	0.000738191	4778
NFE2	IC-87114	-0.0188864	0.823137	4778
NFE2	IPR-456	0.0467303	0.739103	4778
NFE2	ISOX	-0.124778	0.00110518	4778
NFE2	IU1	-0.016798	0.887734	4778
NFE2	JQ-1	-0.151035	5.7178e-05	4778
NFE2	JW-480	-0.0340041	0.853024	4778
NFE2	JW-55	0.0757219	0.56591	4778
NFE2	JW-74	-0.0278077	0.788026	4778
NFE2	KH-CB19	0.0249437	0.841202	4778
NFE2	KHS101	-0.0772706	0.0699584	4778
NFE2	KPT185	-0.0271315	0.585914	4778
NFE2	KU 0060648	-0.164068	2.5965e-05	4778
NFE2	KU-0063794	-0.0252469	0.569839	4778
NFE2	KU-55933	-0.107149	0.0107262	4778
NFE2	KU-60019	-0.124538	0.00134238	4778
NFE2	KW-2449	-0.132144	0.000498562	4778
NFE2	KX2-391	-0.0502498	0.208601	4778
NFE2	Ki8751	-0.0593981	0.188489	4778
NFE2	Ko-143	-0.076237	0.0608818	4778
NFE2	L-685458	-0.0112692	0.887434	4778
NFE2	LE-135	-0.0745709	0.0877004	4778
NFE2	LRRK2-IN-1	-0.0949389	0.0401635	4778
NFE2	LY-2157299	0.0433188	0.876022	4778
NFE2	LY-2183240	-0.0571727	0.142664	4778
NFE2	MG-132	-0.00128729	0.992044	4778
NFE2	MGCD-265	-0.087248	0.0265589	4778
NFE2	MI-1	0.000858577	0.99393	4778
NFE2	MI-2	-0.0225173	0.774698	4778
NFE2	MK-0752	0.022389	0.793098	4778
NFE2	MK-1775	-0.141339	0.000250882	4778
NFE2	MK-2206	-0.0592163	0.181713	4778
NFE2	ML006	-0.0346925	0.541189	4778
NFE2	ML029	-0.0580579	0.202444	4778
NFE2	ML031	0.0308246	0.510394	4778
NFE2	ML050	-0.0288453	0.542314	4778
NFE2	ML083	0.0256945	0.857388	4778
NFE2	ML162	0.0374436	0.404575	4778
NFE2	ML203	-0.0271464	0.636678	4778
NFE2	ML210	0.000284017	0.995483	4778
NFE2	ML239	-0.0274076	0.566699	4778
NFE2	ML258	-0.0532948	0.608693	4778
NFE2	ML311	-0.0845557	0.0274015	4778
NFE2	ML312	0.12175	0.95729	4778
NFE2	ML320	-0.0479483	0.322293	4778
NFE2	ML334 diastereomer	0.021672	0.80449	4778
NFE2	MLN2238	-0.0603973	0.135245	4778
NFE2	MLN2480	-0.0636723	0.538422	4778
NFE2	MST-312	-0.0169706	0.689878	4778
NFE2	Mdivi-1	-0.0849895	0.0424269	4778
NFE2	Merck60	-0.141959	0.00016332	4778
NFE2	N9-isopropylolomoucine	-0.0901596	0.027436	4778
NFE2	NPC-26	-0.0160059	0.914641	4778
NFE2	NSC 74859	-0.0422101	0.439239	4778
NFE2	NSC19630	-0.0505958	0.325172	4778
NFE2	NSC23766	-0.138448	0.000468962	4778
NFE2	NSC30930	0.0278584	0.737105	4778
NFE2	NSC48300	-0.105103	0.00683597	4778
NFE2	NSC632839	-0.0316654	0.439836	4778
NFE2	NSC95397	-0.0666911	0.112741	4778
NFE2	NVP-231	-0.122781	0.00142451	4778
NFE2	NVP-ADW742	-0.048987	0.294314	4778
NFE2	NVP-BEZ235	-0.00790169	0.895701	4778
NFE2	NVP-BSK805	-0.155098	6.0265e-05	4778
NFE2	NVP-TAE684	-0.128711	0.0029453	4778
NFE2	O-6-benzylguanine	-0.0726282	0.560812	4778
NFE2	OSI-027	-0.0950887	0.0225559	4778
NFE2	OSI-930	-0.0912405	0.0397368	4778
NFE2	PAC-1	-0.0373809	0.376245	4778
NFE2	PD 153035	-0.0503565	0.414036	4778
NFE2	PD318088	-0.13013	0.00218041	4778
NFE2	PDMP	-0.126312	0.00219843	4778
NFE2	PF-184	-0.119934	0.00215064	4778
NFE2	PF-3758309	-0.0449085	0.452527	4778
NFE2	PF-4800567 hydrochloride	-0.0289292	0.999586	4778
NFE2	PF-543	-0.057722	0.222228	4778
NFE2	PF-573228	-0.129058	0.000900316	4778
NFE2	PF-750	0.0102703	0.855208	4778
NFE2	PHA-793887	-0.131624	0.000454015	4778
NFE2	PI-103	-0.026513	0.562961	4778
NFE2	PIK-93	-0.0944783	0.0218286	4778
NFE2	PL-DI	-0.108165	0.00517848	4778
NFE2	PLX-4720	-0.0649867	0.332292	4778
NFE2	PRIMA-1	-0.0640015	0.114692	4778
NFE2	PRIMA-1-Met	-0.0343768	0.665879	4778
NFE2	PRL-3 inhibitor I	0.0977137	0.278719	4778
NFE2	PX-12	-0.126176	0.000942312	4778
NFE2	PYR-41	-0.013131	0.837491	4778
NFE2	QS-11	0.0430349	0.887103	4778
NFE2	QW-BI-011	-0.176238	0.0402881	4778
NFE2	R428	-0.0854523	0.0936204	4778
NFE2	RAF265	-0.0565941	0.318848	4778
NFE2	RG-108	-0.0572283	0.213605	4778
NFE2	RITA	-0.11825	0.00361614	4778
NFE2	RO4929097	-0.0767235	0.31132	4778
NFE2	Repligen 136	-0.0791637	0.0668605	4778
NFE2	SB-225002	-0.0789047	0.0393191	4778
NFE2	SB-431542	-0.00122465	0.99489	4778
NFE2	SB-525334	0.0561165	0.277907	4778
NFE2	SB-743921	-0.0603259	0.117631	4778
NFE2	SCH-529074	-0.0115433	0.840987	4778
NFE2	SCH-79797	-0.0914988	0.0197627	4778
NFE2	SGX-523	0.0640514	0.259826	4778
NFE2	SID 26681509	-0.0285486	0.574511	4778
NFE2	SJ-172550	-0.00501611	0.973795	4778
NFE2	SKI-II	-0.084349	0.0540048	4778
NFE2	SMER-3	-0.083216	0.0654023	4778
NFE2	SN-38	-0.0631982	0.168171	4778
NFE2	SNS-032	-0.116915	0.00412041	4778
NFE2	SNX-2112	-0.137028	0.000241178	4778
NFE2	SR-II-138A	-0.100199	0.00726515	4778
NFE2	SR1001	-0.0236876	0.777431	4778
NFE2	SR8278	-0.083097	0.82053	4778
NFE2	SRT-1720	0.0616452	0.177416	4778
NFE2	STF-31	-0.0448624	0.298829	4778
NFE2	SU11274	-0.00839055	0.858977	4778
NFE2	SZ4TA2	0.0231824	0.877532	4778
NFE2	StemRegenin 1	-0.0824887	0.0422152	4778
NFE2	TG-100-115	-0.0467987	0.38667	4778
NFE2	TG-101348	-0.185341	1.54887e-06	4778
NFE2	TGX-221	-0.095764	0.108618	4778
NFE2	TPCA-1	-0.161745	2.2638e-05	4778
NFE2	TW-37	-0.0340213	0.43533	4778
NFE2	UNC0321	0.0305131	0.804807	4778
NFE2	UNC0638	-0.0272738	0.56836	4778
NFE2	VAF-347	0.0173761	0.825781	4778
NFE2	VER-155008	-0.12741	0.00177838	4778
NFE2	VU0155056	-0.0135725	0.97994	4778
NFE2	WAY-362450	-0.0104938	0.998521	4778
NFE2	WP1130	-0.0571452	0.172595	4778
NFE2	WZ4002	-0.0629625	0.369528	4778
NFE2	WZ8040	-0.00783998	0.904099	4778
NFE2	XL765	0.0074578	0.926008	4778
NFE2	YK 4-279	-0.112375	0.00314859	4778
NFE2	YM-155	0.0287385	0.58616	4778
NFE2	ZSTK474	-0.0519743	0.342519	4778
NFE2	abiraterone	0.0153918	0.931982	4778
NFE2	afatinib	-0.107382	0.0161286	4778
NFE2	alisertib	-0.0925841	0.0181033	4778
NFE2	alvocidib	-0.0569908	0.348589	4778
NFE2	apicidin	-0.12666	0.000755765	4778
NFE2	austocystin D	-0.00355275	0.950975	4778
NFE2	avicin D	-0.0287895	0.793221	4778
NFE2	avrainvillamide	-0.0276706	0.610608	4778
NFE2	axitinib	-0.0634811	0.114138	4778
NFE2	azacitidine	0.00991225	0.862564	4778
NFE2	bafilomycin A1	-0.188135	0.674749	4778
NFE2	barasertib	-0.0841626	0.0348546	4778
NFE2	bardoxolone methyl	-0.0782263	0.0659339	4778
NFE2	belinostat	-0.0460137	0.437774	4778
NFE2	bendamustine	-0.0226481	0.633957	4778
NFE2	betulinic acid	0.0297481	0.872213	4778
NFE2	bexarotene	0.0126658	0.801134	4778
NFE2	birinapant	-0.141902	0.00736051	4778
NFE2	blebbistatin	0.0458716	0.953728	4778
NFE2	bleomycin A2	-0.0606795	0.26444	4778
NFE2	bortezomib	-0.0786391	0.0501947	4778
NFE2	bosutinib	-0.150906	0.000148757	4778
NFE2	brefeldin A	-0.0608125	0.182516	4778
NFE2	brivanib	-0.0334489	0.438851	4778
NFE2	cabozantinib	-0.143785	0.00107901	4778
NFE2	canertinib	-0.0828717	0.0657985	4778
NFE2	cediranib	0.00191499	0.991015	4778
NFE2	ceranib-2	-0.0622988	0.111429	4778
NFE2	cerulenin	-0.0509473	0.205788	4778
NFE2	chlorambucil	-0.0626088	0.122121	4778
NFE2	ciclopirox	-0.0481079	0.216414	4778
NFE2	ciclosporin	-0.0474813	0.397711	4778
NFE2	cimetidine	0.0842923	0.939672	4778
NFE2	clofarabine	-0.129468	0.000534022	4778
NFE2	crizotinib	-0.180747	1.93686e-06	4778
NFE2	cucurbitacin I	-0.0212783	0.646392	4778
NFE2	curcumin	-0.0867737	0.0265378	4778
NFE2	cyanoquinoline 11	-0.100425	0.217425	4778
NFE2	cyclophosphamide	0.0086785	0.999427	4778
NFE2	cytarabine hydrochloride	-0.0934041	0.0140372	4778
NFE2	cytochalasin B	-0.0313364	0.582325	4778
NFE2	dabrafenib	-0.047314	0.564473	4778
NFE2	dacarbazine	-0.152858	6.5023e-05	4778
NFE2	daporinad	-0.0488987	0.30242	4778
NFE2	darinaparsin	-0.0385628	0.597649	4778
NFE2	dasatinib	-0.12563	0.00296601	4778
NFE2	decitabine	-0.125012	0.000895688	4778
NFE2	dexamethasone	0.00920336	0.852316	4778
NFE2	dinaciclib	-0.0751695	0.196938	4778
NFE2	docetaxel	-0.0726711	0.245584	4778
NFE2	doxorubicin	-0.0860917	0.0231181	4778
NFE2	elocalcitol	-0.0623606	0.117628	4778
NFE2	entinostat	-0.0556749	0.165075	4778
NFE2	epigallocatechin-3-monogallate	-0.00800423	0.886559	4778
NFE2	erastin	-0.0590733	0.177626	4778
NFE2	erismodegib	0.0761014	0.28375	4778
NFE2	erlotinib	-0.109335	0.0096397	4778
NFE2	etomoxir	-0.0374866	0.951293	4778
NFE2	etoposide	-0.086668	0.0245939	4778
NFE2	fingolimod	-0.097841	0.0133898	4778
NFE2	fluorouracil	-0.130907	0.00064092	4778
NFE2	fluvastatin	-0.0108687	0.870901	4778
NFE2	foretinib	-0.123825	0.00227878	4778
NFE2	fulvestrant	-0.063957	0.877707	4778
NFE2	fumonisin B1	-0.108714	0.0296613	4778
NFE2	gefitinib	-0.0645034	0.197812	4778
NFE2	gemcitabine	-0.0766384	0.0606049	4778
NFE2	gossypol	-0.063988	0.121168	4778
NFE2	hyperforin	0.0273089	0.793591	4778
NFE2	ibrutinib	-0.0545898	0.366608	4778
NFE2	ifosfamide	0.0471326	0.827151	4778
NFE2	imatinib	-0.0136373	0.782578	4778
NFE2	importazole	-0.042403	0.516478	4778
NFE2	indisulam	-0.0749136	0.0647757	4778
NFE2	isoevodiamine	-0.11572	0.00231688	4778
NFE2	isoliquiritigenin	-0.107256	0.219682	4778
NFE2	isonicotinohydroxamic acid	0.0609858	0.958077	4778
NFE2	istradefylline	-0.0534319	0.747833	4778
NFE2	itraconazole	-0.0909006	0.144575	4778
NFE2	lapatinib	-0.0867775	0.0479056	4778
NFE2	lenvatinib	-0.019086	0.725884	4778
NFE2	leptomycin B	-0.112581	0.00262363	4778
NFE2	linifanib	-0.0873244	0.0255649	4778
NFE2	linsitinib	-0.0367145	0.429784	4778
NFE2	lomeguatrib	-0.106968	0.0383742	4778
NFE2	lovastatin	-0.0563807	0.269902	4778
NFE2	manumycin A	-0.0734165	0.0592922	4778
NFE2	marinopyrrole A	-0.035068	0.524314	4778
NFE2	masitinib	-0.0662469	0.118328	4778
NFE2	methotrexate	-0.0788621	0.0580495	4778
NFE2	methylstat	-0.0727859	0.142403	4778
NFE2	mitomycin	-0.0922941	0.017806	4778
NFE2	momelotinib	-0.13926	0.000485653	4778
NFE2	myricetin	0.018596	0.892045	4778
NFE2	myriocin	0.131882	0.796392	4778
NFE2	nakiterpiosin	-0.10499	0.00655001	4778
NFE2	narciclasine	-0.138186	0.000307862	4778
NFE2	navitoclax	-0.121493	0.00282877	4778
NFE2	necrostatin-1	-0.0671795	0.153173	4778
NFE2	necrostatin-7	-0.0173253	0.742137	4778
NFE2	necrosulfonamide	-0.0315741	0.539742	4778
NFE2	nelarabine	-0.0065331	0.989084	4778
NFE2	neopeltolide	-0.0719049	0.471304	4778
NFE2	neratinib	-0.0939827	0.0257951	4778
NFE2	neuronal differentiation inducer III	-0.0905192	0.0197993	4778
NFE2	niclosamide	0.042887	0.360585	4778
NFE2	nilotinib	0.0384386	0.650912	4778
NFE2	nintedanib	-0.032464	0.589093	4778
NFE2	nutlin-3	-0.0909926	0.0245825	4778
NFE2	obatoclax	-0.0334084	0.419994	4778
NFE2	olaparib	-0.0719201	0.0780062	4778
NFE2	oligomycin A	-0.0156146	0.727885	4778
NFE2	omacetaxine mepesuccinate	-0.0706777	0.130351	4778
NFE2	ouabain	0.00246378	0.955777	4778
NFE2	paclitaxel	-0.0815377	0.0383905	4778
NFE2	palmostatin B	-0.0490871	0.669409	4778
NFE2	pandacostat	-0.0680618	0.14205	4778
NFE2	panobinostat	-0.111458	0.00322303	4778
NFE2	parbendazole	-0.0662136	0.0836295	4778
NFE2	parthenolide	0.0380913	0.533174	4778
NFE2	pazopanib	-0.0706828	0.0823586	4778
NFE2	pevonedistat	-0.0694489	0.0897674	4778
NFE2	phloretin	-0.0587685	0.147608	4778
NFE2	pifithrin-alpha	-0.0198098	0.795213	4778
NFE2	pifithrin-mu	-0.0897256	0.0243227	4778
NFE2	piperlongumine	-0.0736887	0.0563242	4778
NFE2	pitstop2	0.0102161	0.967224	4778
NFE2	pluripotin	-0.159843	0.00020967	4778
NFE2	procarbazine	0.0178782	0.941405	4778
NFE2	prochlorperazine	-0.0449084	0.35568	4778
NFE2	purmorphamine	-0.0399338	0.418319	4778
NFE2	pyrazolanthrone	-0.149064	0.000783654	4778
NFE2	quizartinib	0.00937632	0.899573	4778
NFE2	regorafenib	-0.0299443	0.584155	4778
NFE2	rigosertib	-0.0861554	0.0296374	4778
NFE2	ruxolitinib	-0.146879	0.000229688	4778
NFE2	salermide	0.0091802	0.946695	4778
NFE2	saracatinib	-0.066584	0.1592	4778
NFE2	selumetinib	-0.128335	0.00328909	4778
NFE2	semagacestat	-0.0295836	0.85579	4778
NFE2	serdemetan	-0.0739435	0.0718132	4778
NFE2	sildenafil	0.0134064	0.938816	4778
NFE2	silmitasertib	-0.0304992	0.740854	4778
NFE2	simvastatin	0.00871855	0.908715	4778
NFE2	sirolimus	-0.0218087	0.618741	4778
NFE2	sitagliptin	0.200084	0.997718	4778
NFE2	skepinone-L	-0.114493	0.0636723	4778
NFE2	sorafenib	0.0102726	0.841103	4778
NFE2	sotrastaurin	-0.0475945	0.332628	4778
NFE2	spautin-1	-0.0355913	0.491649	4778
NFE2	staurosporine	-0.204373	0.0430527	4778
NFE2	sunitinib	-0.181178	2.76422e-06	4778
NFE2	tacedinaline	-0.0785765	0.0984181	4778
NFE2	tacrolimus	-0.105995	0.011108	4778
NFE2	tamatinib	-0.0966277	0.153714	4778
NFE2	tamoxifen	0.00786212	0.934985	4778
NFE2	tandutinib	-0.0261954	0.595318	4778
NFE2	tanespimycin	-0.109644	0.0237559	4778
NFE2	temozolomide	-0.00647366	0.945206	4778
NFE2	temsirolimus	-0.0438203	0.524014	4778
NFE2	teniposide	-0.13801	0.0103818	4778
NFE2	thalidomide	-0.0667932	0.721365	4778
NFE2	tigecycline	-0.0922767	0.128858	4778
NFE2	tipifarnib-P1	-0.0238797	0.574761	4778
NFE2	tipifarnib-P2	-0.150299	0.00539864	4778
NFE2	tivantinib	-0.0700187	0.239114	4778
NFE2	tivozanib	-0.0919339	0.0448989	4778
NFE2	topotecan	-0.0677898	0.079936	4778
NFE2	tosedostat	-0.132305	0.00129897	4778
NFE2	tozasertib	-0.279373	0.0733095	4778
NFE2	trametinib	-0.186079	0.00421894	4778
NFE2	tretinoin	-0.0765629	0.0656237	4778
NFE2	triazolothiadiazine	-0.0814708	0.0317849	4778
NFE2	trifluoperazine	-0.0404712	0.462876	4778
NFE2	triptolide	-0.0841483	0.0340193	4778
NFE2	tubastatin A	-0.023496	0.743868	4778
NFE2	valdecoxib	-0.0544583	0.188728	4778
NFE2	vandetanib	-0.11589	0.0115472	4778
NFE2	veliparib	-0.0623839	0.400114	4778
NFE2	vemurafenib	0.0339401	0.579722	4778
NFE2	vincristine	-0.0533974	0.162572	4778
NFE2	vorapaxar	-0.0850564	0.0616122	4778
NFE2	vorinostat	-0.106172	0.0059367	4778
NFE2	zebularine	-0.152133	8.9049e-05	4778
