# Supplementary material for: Genomic and immunogenomic analysis of three prognostic signature genes in LUAD
Source: BMC Bioinformatics. 2023 Jan 17;24:19. doi: 10.1186/s12859-023-05137-y (PMC9843910; doi:10.1186/s12859-023-05137-y)
Supplement: Supplementary file 11 — Additional file 11. Supplementary table 11. GDSC drug IC50 and expression table. [file 12859_2023_5137_MOESM11_ESM.xlsx]

## Sheet: SheetName
Supplementary table 11. GDSC IC50 and exprression table.
symbol	drug	cor	fdr	entrez
MMP12	(5Z)-7-Oxozeaenol	0.0079629	0.877096	4321
MMP12	17-AAG	-0.0346593	0.378188	4321
MMP12	5-Fluorouracil	0.0482762	0.200467	4321
MMP12	681640	-0.144312	0.00509136	4321
MMP12	A-443654	-0.0411408	0.831227	4321
MMP12	A-770041	-0.0332816	0.72164	4321
MMP12	AC220	0.0154832	0.793216	4321
MMP12	AG-014699	-0.00270981	0.960265	4321
MMP12	AICAR	-0.0986882	0.0109123	4321
MMP12	AKT inhibitor VIII	-0.030435	0.534047	4321
MMP12	AMG-706	0.0190932	0.792358	4321
MMP12	AP-24534	0.0204607	0.659285	4321
MMP12	AR-42	0.0886985	0.0133614	4321
MMP12	AS601245	-0.039314	0.47982	4321
MMP12	AS605240	0.0488942	0.260327	4321
MMP12	AT-7519	-0.0141282	0.72279	4321
MMP12	ATRA	0.00661044	0.917417	4321
MMP12	AUY922	-0.0464418	0.374261	4321
MMP12	AZ628	0.0240906	0.786518	4321
MMP12	AZD6482	-0.00719362	0.908044	4321
MMP12	AZD7762	0.0387091	0.363267	4321
MMP12	AZD8055	0.00777636	0.86699	4321
MMP12	Afatinib	-0.117388	0.00103728	4321
MMP12	Axitinib	0.0154078	0.81729	4321
MMP12	BAY 61-3606	0.00269581	0.958776	4321
MMP12	BEZ235	-0.0129465	0.82824	4321
MMP12	BHG712	0.0655544	0.0744786	4321
MMP12	BI-2536	-0.0848957	0.375169	4321
MMP12	BIRB 0796	-0.0187016	0.749582	4321
MMP12	BIX02189	0.0419448	0.272209	4321
MMP12	BMS-509744	-0.00188785	0.988308	4321
MMP12	BMS-536924	-0.0101964	0.917268	4321
MMP12	BMS-708163	0.00753108	0.875046	4321
MMP12	BMS-754807	-0.00944724	0.890653	4321
MMP12	BMS345541	0.0118707	0.77016	4321
MMP12	BX-795	0.0110193	0.850114	4321
MMP12	BX-912	0.0310613	0.41061	4321
MMP12	Belinostat	0.0922057	0.0123522	4321
MMP12	Bexarotene	0.0259204	0.759844	4321
MMP12	Bicalutamide	-0.00404779	0.944146	4321
MMP12	Bleomycin	0.0151633	0.826235	4321
MMP12	Bleomycin (50 uM)	-0.018667	0.63818	4321
MMP12	Bortezomib	-0.0372928	0.679304	4321
MMP12	Bosutinib	-0.113776	0.00921662	4321
MMP12	Bryostatin 1	0.00996571	0.882041	4321
MMP12	CAL-101	0.0384739	0.332801	4321
MMP12	CAY10603	0.0901853	0.0117323	4321
MMP12	CCT007093	-0.0743119	0.0758321	4321
MMP12	CCT018159	-0.0682421	0.153282	4321
MMP12	CEP-701	0.0184836	0.687742	4321
MMP12	CGP-082996	-0.0191061	0.877605	4321
MMP12	CGP-60474	-0.0258979	0.800228	4321
MMP12	CH5424802	0.0219269	0.753794	4321
MMP12	CHIR-99021	0.0693207	0.0682578	4321
MMP12	CI-1040	-0.0334615	0.477654	4321
MMP12	CMK	-0.0168058	0.911105	4321
MMP12	CP466722	0.044631	0.231772	4321
MMP12	CP724714	-0.0100831	0.888206	4321
MMP12	CUDC-101	0.052833	0.161858	4321
MMP12	CX-5461	0.0473883	0.2131	4321
MMP12	Camptothecin	-0.0140455	0.792611	4321
MMP12	Cetuximab	-0.0247765	0.577926	4321
MMP12	Cisplatin	0.0120962	0.843537	4321
MMP12	Crizotinib	0.0116525	0.958143	4321
MMP12	Cyclopamine	0.0268204	0.837105	4321
MMP12	Cytarabine	0.0156556	0.795536	4321
MMP12	DMOG	-0.0173542	0.746865	4321
MMP12	Dabrafenib	0.0499753	0.253213	4321
MMP12	Dasatinib	-0.0478751	0.499037	4321
MMP12	Docetaxel	-0.0976388	0.0087706	4321
MMP12	Doxorubicin	-0.0533696	0.37705	4321
MMP12	EHT 1864	-0.0242863	0.756207	4321
MMP12	EKB-569	0.00202034	0.966904	4321
MMP12	EX-527	0.0385152	0.723547	4321
MMP12	Elesclomol	0.0136577	0.793653	4321
MMP12	Embelin	-0.0222554	0.752209	4321
MMP12	Epothilone B	-0.0549448	0.272341	4321
MMP12	Erlotinib	-0.149752	0.0257325	4321
MMP12	Etoposide	-0.0278691	0.600493	4321
MMP12	FH535	0.0219411	0.694834	4321
MMP12	FK866	-0.00415036	0.921875	4321
MMP12	FMK	0.0246275	0.750225	4321
MMP12	FR-180204	0.033386	0.549701	4321
MMP12	FTI-277	-0.00870145	0.857486	4321
MMP12	Foretinib	0.0371881	0.396085	4321
MMP12	GDC0449	-0.0435216	0.653274	4321
MMP12	GDC0941	-0.0124827	0.861435	4321
MMP12	GNF-2	-0.00594281	0.989208	4321
MMP12	GSK-650394	-0.045553	0.522192	4321
MMP12	GSK1070916	0.0100504	0.810748	4321
MMP12	GSK1904529A	-0.023926	0.639983	4321
MMP12	GSK2126458	0.020098	0.628793	4321
MMP12	GSK269962A	0.0539646	0.276421	4321
MMP12	GSK429286A	0.0514036	0.220558	4321
MMP12	GSK690693	0.0305018	0.440801	4321
MMP12	GW 441756	0.0118057	0.976257	4321
MMP12	GW-2580	0.028523	0.948952	4321
MMP12	GW843682X	-0.0932207	0.25472	4321
MMP12	Gefitinib	-0.198751	1.0865e-07	4321
MMP12	Gemcitabine	-0.0340201	0.519091	4321
MMP12	Genentech Cpd 10	0.0517145	0.173597	4321
MMP12	HG-5-113-01	-0.00561956	0.953161	4321
MMP12	HG-5-88-01	-0.0695323	0.580814	4321
MMP12	HG-6-64-1	0.00603151	0.923911	4321
MMP12	I-BET-762	0.067653	0.0574971	4321
MMP12	IOX2	0.00146138	0.987998	4321
MMP12	IPA-3	0.00996382	0.829701	4321
MMP12	Imatinib	0.0229424	0.902665	4321
MMP12	Ispinesib Mesylate	-0.0286677	0.466287	4321
MMP12	JNJ-26854165	-0.0391644	0.457015	4321
MMP12	JNK Inhibitor VIII	-0.070386	0.093497	4321
MMP12	JNK-9L	-0.013293	0.854353	4321
MMP12	JQ1	-0.0307918	0.498622	4321
MMP12	JQ12	-0.0195675	0.756301	4321
MMP12	JW-7-24-1	0.0182195	0.646263	4321
MMP12	JW-7-52-1	0.00882797	0.949088	4321
MMP12	KIN001-055	-0.0186047	0.816986	4321
MMP12	KIN001-102	0.0400331	0.284176	4321
MMP12	KIN001-135	0.0327569	0.783689	4321
MMP12	KIN001-236	0.0191355	0.641573	4321
MMP12	KIN001-244	0.0255094	0.524327	4321
MMP12	KIN001-260	0.0584104	0.114979	4321
MMP12	KIN001-266	0.0613785	0.182056	4321
MMP12	KIN001-270	0.0253499	0.557989	4321
MMP12	KU-55933	-0.0576732	0.308175	4321
MMP12	LAQ824	-0.0204786	0.642118	4321
MMP12	LFM-A13	0.0275216	0.625414	4321
MMP12	LY317615	0.029893	0.525065	4321
MMP12	Lapatinib	-0.0825821	0.193868	4321
MMP12	Lenalidomide	-0.0264144	0.766005	4321
MMP12	Linifanib	0.0134471	0.83533	4321
MMP12	Lisitinib	-0.00963307	0.914473	4321
MMP12	MG-132	-0.0602624	0.505668	4321
MMP12	MK-2206	0.0359708	0.507772	4321
MMP12	MLN4924	0.0231791	0.716984	4321
MMP12	MP470	0.0655853	0.123321	4321
MMP12	MPS-1-IN-1	0.0387116	0.328293	4321
MMP12	MS-275	-0.00194019	0.98691	4321
MMP12	Masitinib	0.0491442	0.204863	4321
MMP12	Methotrexate	0.0215658	0.59347	4321
MMP12	Midostaurin	0.00788158	0.884645	4321
MMP12	Mitomycin C	-0.0518019	0.305666	4321
MMP12	NG-25	0.0337305	0.379051	4321
MMP12	NPK76-II-72-1	0.0416504	0.257577	4321
MMP12	NSC-207895	0.0402221	0.388882	4321
MMP12	NSC-87877	0.0356798	0.541343	4321
MMP12	NU-7441	0.0084864	0.938723	4321
MMP12	Navitoclax	0.043246	0.267666	4321
MMP12	Nilotinib	0.0194897	0.74743	4321
MMP12	Nutlin-3a (-)	0.00836432	0.89005	4321
MMP12	OSI-027	0.0241469	0.538548	4321
MMP12	OSI-930	0.0427179	0.289501	4321
MMP12	OSU-03012	-0.0478257	0.33521	4321
MMP12	Obatoclax Mesylate	-0.0161378	0.773606	4321
MMP12	Olaparib	0.050607	0.250327	4321
MMP12	PAC-1	0.0251127	0.592652	4321
MMP12	PD-0325901	-0.0226763	0.605851	4321
MMP12	PD-0332991	-0.0343841	0.564221	4321
MMP12	PD-173074	0.0145642	0.94091	4321
MMP12	PF-4708671	-0.0547113	0.545355	4321
MMP12	PF-562271	-0.0676366	0.19781	4321
MMP12	PFI-1	-0.0143559	0.803772	4321
MMP12	PHA-665752	-0.0132163	0.942958	4321
MMP12	PHA-793887	0.0295565	0.43045	4321
MMP12	PI-103	-0.0146102	0.718202	4321
MMP12	PIK-93	0.0482402	0.188157	4321
MMP12	PLX4720	0.0476308	0.257333	4321
MMP12	Paclitaxel	-0.0642711	0.554092	4321
MMP12	Parthenolide	-0.00724713	0.95875	4321
MMP12	Pazopanib	0.00803847	0.909017	4321
MMP12	Phenformin	0.0860517	0.0195606	4321
MMP12	Pyrimethamine	0.0225205	0.87133	4321
MMP12	QL-VIII-58	-0.0340956	0.69002	4321
MMP12	QL-X-138	0.0269085	0.497439	4321
MMP12	QL-XI-92	0.0427661	0.259029	4321
MMP12	QL-XII-47	0.0152231	0.74015	4321
MMP12	QL-XII-61	0.0608794	0.36534	4321
MMP12	QS11	0.0320253	0.632012	4321
MMP12	RDEA119	-0.0283413	0.480331	4321
MMP12	RO-3306	-0.0826853	0.0447979	4321
MMP12	Rapamycin	-0.0331887	0.815045	4321
MMP12	Roscovitine	0.0565258	0.739186	4321
MMP12	Ruxolitinib	0.0379198	0.474691	4321
MMP12	S-Trityl-L-cysteine	-0.0150631	0.885159	4321
MMP12	SB 216763	0.00126983	0.983709	4321
MMP12	SB 505124	0.043966	0.548828	4321
MMP12	SB52334	0.0626911	0.158695	4321
MMP12	SB590885	0.0416466	0.415108	4321
MMP12	SGC0946	-0.0086591	0.902205	4321
MMP12	SL 0101-1	-0.03849	0.624239	4321
MMP12	SN-38	0.00242455	0.966145	4321
MMP12	SNX-2112	0.00595595	0.889103	4321
MMP12	STF-62247	0.0447761	0.280619	4321
MMP12	Salubrinal	-0.0263427	0.793268	4321
MMP12	Saracatinib	-0.105438	0.179689	4321
MMP12	Shikonin	-0.0491729	0.351647	4321
MMP12	Sorafenib	-0.012099	0.931424	4321
MMP12	Sunitinib	-0.0353721	0.675077	4321
MMP12	T0901317	0.0207999	0.649852	4321
MMP12	TAE684	-0.00448347	0.978157	4321
MMP12	TAK-715	0.00568061	0.893701	4321
MMP12	TG101348	0.0514003	0.165163	4321
MMP12	TGX221	0.0434898	0.528363	4321
MMP12	THZ-2-102-1	0.0712845	0.0511896	4321
MMP12	THZ-2-49	0.0791267	0.0318028	4321
MMP12	TL-1-85	0.044589	0.238252	4321
MMP12	TL-2-105	0.0587287	0.120642	4321
MMP12	TPCA-1	0.0471649	0.200221	4321
MMP12	TW 37	0.0253913	0.624343	4321
MMP12	Talazoparib	0.0539183	0.227908	4321
MMP12	Tamoxifen	0.0176777	0.905926	4321
MMP12	Temozolomide	0.0218597	0.793647	4321
MMP12	Temsirolimus	-0.0206359	0.719482	4321
MMP12	Thapsigargin	0.00512884	0.957205	4321
MMP12	Tipifarnib	-0.0151308	0.859745	4321
MMP12	Tivozanib	0.0271269	0.672944	4321
MMP12	Trametinib	-0.0129255	0.761008	4321
MMP12	Tubastatin A	0.0500304	0.175026	4321
MMP12	UNC0638	0.110624	0.00145854	4321
MMP12	UNC1215	7.6188e-05	0.998927	4321
MMP12	VNLG/124	0.0193682	0.682676	4321
MMP12	VX-11e	0.0593871	0.194492	4321
MMP12	VX-680	-0.00504671	0.972316	4321
MMP12	VX-702	-0.00993826	0.976421	4321
MMP12	Veliparib	-0.0243548	0.746765	4321
MMP12	Vinblastine	-0.0567304	0.196603	4321
MMP12	Vinorelbine	-0.038589	0.498571	4321
MMP12	Vorinostat	0.0283558	0.467804	4321
MMP12	WH-4-023	-0.0225814	0.808204	4321
MMP12	WZ-1-84	-0.141856	0.0388848	4321
MMP12	WZ3105	0.0459494	0.214771	4321
MMP12	XAV939	0.00616666	0.894025	4321
MMP12	XL-184	0.0344971	0.484384	4321
MMP12	XMD11-85h	0.023785	0.907548	4321
MMP12	XMD13-2	0.00806593	0.846431	4321
MMP12	XMD14-99	0.0403985	0.310988	4321
MMP12	XMD15-27	0.0348158	0.48608	4321
MMP12	XMD8-85	0.0448949	0.613101	4321
MMP12	XMD8-92	-0.0243104	0.85578	4321
MMP12	Y-39983	0.0409307	0.297774	4321
MMP12	YK 4-279	-0.0347371	0.544807	4321
MMP12	YM155	0.0797041	0.0847699	4321
MMP12	YM201636	0.0685357	0.0643803	4321
MMP12	Z-LLNle-CHO	-0.0587983	0.442758	4321
MMP12	ZG-10	0.000282016	0.997414	4321
MMP12	ZM-447439	-0.00651468	0.911401	4321
MMP12	ZSTK474	0.0269158	0.493728	4321
MMP12	Zibotentan	0.01494	0.969121	4321
MMP12	piperlongumine	0.0213631	0.667175	4321
MMP12	rTRAIL	0.0517011	0.464539	4321
MMP12	selumetinib	-0.019011	0.649968	4321
NFE2	(5Z)-7-Oxozeaenol	-0.0962697	0.0124066	4778
NFE2	17-AAG	0.0737184	0.0500756	4778
NFE2	5-Fluorouracil	-0.194834	2.26202e-08	4778
NFE2	681640	0.0040102	0.958213	4778
NFE2	A-443654	0.00329931	0.992202	4778
NFE2	A-770041	-0.00907131	0.93296	4778
NFE2	AC220	-0.159881	3.5255e-05	4778
NFE2	AG-014699	0.0834519	0.0423902	4778
NFE2	AICAR	-0.222503	1.42658e-09	4778
NFE2	AKT inhibitor VIII	0.0295856	0.545869	4778
NFE2	AMG-706	-0.0466878	0.433145	4778
NFE2	AP-24534	-0.343557	2.40115e-23	4778
NFE2	AR-42	-0.214455	4.57548e-10	4778
NFE2	AS601245	0.0416518	0.449253	4778
NFE2	AS605240	-0.234263	9.99852e-11	4778
NFE2	AT-7519	-0.172726	6.04981e-07	4778
NFE2	ATRA	-0.203085	1.68419e-07	4778
NFE2	AUY922	-0.0832912	0.0729089	4778
NFE2	AZ628	-0.213374	0.000521198	4778
NFE2	AZD6482	0.027439	0.601266	4778
NFE2	AZD7762	-0.199672	7.25158e-08	4778
NFE2	AZD8055	-0.153483	4.5758e-05	4778
NFE2	Afatinib	0.0508627	0.180671	4778
NFE2	Axitinib	-0.287243	2.94166e-14	4778
NFE2	BAY 61-3606	-0.087402	0.0277886	4778
NFE2	BEZ235	0.0210733	0.705609	4778
NFE2	BHG712	-0.398105	1.20025e-34	4778
NFE2	BI-2536	-0.089087	0.346912	4778
NFE2	BIRB 0796	0.0396021	0.45664	4778
NFE2	BIX02189	-0.305375	9.97684e-20	4778
NFE2	BMS-509744	0.0136669	0.90463	4778
NFE2	BMS-536924	-0.0736773	0.187518	4778
NFE2	BMS-708163	0.0421745	0.308523	4778
NFE2	BMS-754807	0.0141957	0.831403	4778
NFE2	BMS345541	-0.245511	5.80378e-13	4778
NFE2	BX-795	-0.168645	1.6163e-05	4778
NFE2	BX-912	-0.243374	6.18413e-13	4778
NFE2	Belinostat	-0.16055	6.99818e-06	4778
NFE2	Bexarotene	-0.118741	0.0177363	4778
NFE2	Bicalutamide	0.0687404	0.109201	4778
NFE2	Bleomycin	0.016265	0.810653	4778
NFE2	Bleomycin (50 uM)	0.125481	0.000408052	4778
NFE2	Bortezomib	-0.0445851	0.608652	4778
NFE2	Bosutinib	-0.132734	0.00184863	4778
NFE2	Bryostatin 1	0.0110161	0.867371	4778
NFE2	CAL-101	-0.143884	6.0443e-05	4778
NFE2	CAY10603	-0.202165	4.35754e-09	4778
NFE2	CCT007093	-9.3539e-05	0.998466	4778
NFE2	CCT018159	-0.0258453	0.650333	4778
NFE2	CEP-701	-0.181203	1.20547e-06	4778
NFE2	CGP-082996	0.0198651	0.872033	4778
NFE2	CGP-60474	0.0266942	0.792884	4778
NFE2	CH5424802	-0.114685	0.0102439	4778
NFE2	CHIR-99021	0.0528208	0.174778	4778
NFE2	CI-1040	-0.165414	1.9288e-05	4778
NFE2	CMK	0.0659655	0.562938	4778
NFE2	CP466722	-0.250101	1.62632e-13	4778
NFE2	CP724714	0.024719	0.690414	4778
NFE2	CUDC-101	-0.153332	1.584e-05	4778
NFE2	CX-5461	-0.175333	5.64011e-07	4778
NFE2	Camptothecin	-0.0312614	0.515152	4778
NFE2	Cetuximab	0.081997	0.0392536	4778
NFE2	Cisplatin	0.0309292	0.559335	4778
NFE2	Crizotinib	-0.150003	0.0908395	4778
NFE2	Cyclopamine	-0.0411355	0.731531	4778
NFE2	Cytarabine	-0.047928	0.345241	4778
NFE2	DMOG	-0.129281	0.00112424	4778
NFE2	Dabrafenib	-0.0102796	0.841542	4778
NFE2	Dasatinib	-0.0802564	0.230719	4778
NFE2	Docetaxel	0.108661	0.00339401	4778
NFE2	Doxorubicin	-0.0126603	0.876693	4778
NFE2	EHT 1864	-0.0469933	0.463751	4778
NFE2	EKB-569	-0.214535	2.16968e-09	4778
NFE2	EX-527	0.0125053	0.92764	4778
NFE2	Elesclomol	0.123491	0.00240549	4778
NFE2	Embelin	0.0511476	0.368473	4778
NFE2	Epothilone B	-0.012869	0.835403	4778
NFE2	Erlotinib	0.0847327	0.244147	4778
NFE2	Etoposide	-0.0547694	0.239603	4778
NFE2	FH535	0.0410675	0.408259	4778
NFE2	FK866	-0.119536	0.000793325	4778
NFE2	FMK	-0.149214	0.00172128	4778
NFE2	FR-180204	-0.214447	1.12907e-08	4778
NFE2	FTI-277	0.0820844	0.0426711	4778
NFE2	Foretinib	-0.181434	5.89331e-07	4778
NFE2	GDC0449	-0.0138036	0.915323	4778
NFE2	GDC0941	-0.0186613	0.782684	4778
NFE2	GNF-2	-0.199169	0.015888	4778
NFE2	GSK-650394	-0.102604	0.0713936	4778
NFE2	GSK1070916	-0.214458	6.6519e-10	4778
NFE2	GSK1904529A	0.0959624	0.0250763	4778
NFE2	GSK2126458	-0.149595	2.8552e-05	4778
NFE2	GSK269962A	-0.0709993	0.122961	4778
NFE2	GSK429286A	-0.202808	2.36453e-08	4778
NFE2	GSK690693	-0.107241	0.00297381	4778
NFE2	GW 441756	0.0230298	0.925514	4778
NFE2	GW-2580	-0.101349	0.150902	4778
NFE2	GW843682X	-0.155443	0.0342637	4778
NFE2	Gefitinib	0.0436687	0.305842	4778
NFE2	Gemcitabine	-0.0910919	0.0409356	4778
NFE2	Genentech Cpd 10	-0.206642	2.34616e-09	4778
NFE2	HG-5-113-01	-0.134865	0.0283037	4778
NFE2	HG-5-88-01	-0.0337337	0.845807	4778
NFE2	HG-6-64-1	-0.18742	1.3317e-06	4778
NFE2	I-BET-762	-0.304856	3.7581e-20	4778
NFE2	IOX2	0.0654308	0.226982	4778
NFE2	IPA-3	-0.0348142	0.40514	4778
NFE2	Imatinib	-0.291346	1.90938e-06	4778
NFE2	Ispinesib Mesylate	-0.150089	2.0285e-05	4778
NFE2	JNJ-26854165	-0.00522632	0.940422	4778
NFE2	JNK Inhibitor VIII	0.101075	0.0128308	4778
NFE2	JNK-9L	-0.0447493	0.430488	4778
NFE2	JQ1	-0.151989	7.1955e-05	4778
NFE2	JQ12	-0.072078	0.151815	4778
NFE2	JW-7-24-1	-0.201303	4.46118e-09	4778
NFE2	JW-7-52-1	-0.0867607	0.337413	4778
NFE2	KIN001-055	-0.0635615	0.25381	4778
NFE2	KIN001-102	-0.242293	9.2034e-13	4778
NFE2	KIN001-135	0.0712332	0.472783	4778
NFE2	KIN001-236	-0.115549	0.00136368	4778
NFE2	KIN001-244	-0.213944	7.29195e-10	4778
NFE2	KIN001-260	-0.276444	3.5368e-16	4778
NFE2	KIN001-266	-0.0295487	0.566095	4778
NFE2	KIN001-270	-0.05001	0.213912	4778
NFE2	KU-55933	-0.0524888	0.366467	4778
NFE2	LAQ824	-0.147294	7.6613e-05	4778
NFE2	LFM-A13	0.0487293	0.336481	4778
NFE2	LY317615	-0.123588	0.00171917	4778
NFE2	Lapatinib	0.101799	0.103864	4778
NFE2	Lenalidomide	-0.0244219	0.787015	4778
NFE2	Linifanib	-0.238128	2.54319e-11	4778
NFE2	Lisitinib	-0.0069012	0.940467	4778
NFE2	MG-132	-0.0336748	0.74717	4778
NFE2	MK-2206	-0.0332743	0.54465	4778
NFE2	MLN4924	-0.0270925	0.665454	4778
NFE2	MP470	-0.0369282	0.413289	4778
NFE2	MPS-1-IN-1	-0.118318	0.00116901	4778
NFE2	MS-275	-0.134751	0.0590889	4778
NFE2	Masitinib	-0.342749	9.30005e-25	4778
NFE2	Methotrexate	-0.212537	2.13904e-09	4778
NFE2	Midostaurin	-0.022064	0.659055	4778
NFE2	Mitomycin C	-0.0901025	0.0471338	4778
NFE2	NG-25	-0.346127	7.9189e-26	4778
NFE2	NPK76-II-72-1	-0.263098	3.93766e-15	4778
NFE2	NSC-207895	-0.0347964	0.466688	4778
NFE2	NSC-87877	0.0523443	0.337509	4778
NFE2	NU-7441	0.00391452	0.973206	4778
NFE2	Navitoclax	-0.233886	4.01623e-11	4778
NFE2	Nilotinib	-0.399906	2.91774e-29	4778
NFE2	Nutlin-3a (-)	0.00696053	0.909859	4778
NFE2	OSI-027	-0.185998	8.89147e-08	4778
NFE2	OSI-930	-0.259104	1.01356e-13	4778
NFE2	OSU-03012	-0.0609112	0.199708	4778
NFE2	Obatoclax Mesylate	-0.0484961	0.308489	4778
NFE2	Olaparib	0.0467483	0.290052	4778
NFE2	PAC-1	-0.03365	0.458046	4778
NFE2	PD-0325901	-0.106769	0.00575497	4778
NFE2	PD-0332991	-0.145469	0.000922739	4778
NFE2	PD-173074	-0.0799644	0.422329	4778
NFE2	PF-4708671	-0.00770869	0.960965	4778
NFE2	PF-562271	-0.0355243	0.547789	4778
NFE2	PFI-1	-0.120039	0.00411742	4778
NFE2	PHA-665752	0.0437772	0.776781	4778
NFE2	PHA-793887	-0.191853	1.91424e-08	4778
NFE2	PI-103	-0.156868	7.72822e-06	4778
NFE2	PIK-93	-0.173915	4.18301e-07	4778
NFE2	PLX4720	0.0537546	0.195741	4778
NFE2	Paclitaxel	-0.0303117	0.818457	4778
NFE2	Parthenolide	-0.046487	0.672201	4778
NFE2	Pazopanib	-0.0552129	0.3012	4778
NFE2	Phenformin	-0.17153	1.43486e-06	4778
NFE2	Pyrimethamine	-0.0830265	0.443437	4778
NFE2	QL-VIII-58	-0.0889903	0.196915	4778
NFE2	QL-X-138	-0.113692	0.00156808	4778
NFE2	QL-XI-92	-0.269941	1.67464e-15	4778
NFE2	QL-XII-47	-0.139612	0.000175244	4778
NFE2	QL-XII-61	-0.11349	0.0583502	4778
NFE2	QS11	-0.0934978	0.0804594	4778
NFE2	RDEA119	-0.114921	0.00122056	4778
NFE2	RO-3306	0.0591927	0.160307	4778
NFE2	Rapamycin	0.00924137	0.959666	4778
NFE2	Roscovitine	-0.00743511	0.977562	4778
NFE2	Ruxolitinib	-0.264499	1.10921e-13	4778
NFE2	S-Trityl-L-cysteine	-0.149071	0.036734	4778
NFE2	SB 216763	0.0236227	0.663544	4778
NFE2	SB 505124	0.0536432	0.441856	4778
NFE2	SB52334	0.0746913	0.0833295	4778
NFE2	SB590885	0.0610478	0.206772	4778
NFE2	SGC0946	0.0930532	0.0399562	4778
NFE2	SL 0101-1	0.00459278	0.967634	4778
NFE2	SN-38	-0.0208566	0.67984	4778
NFE2	SNX-2112	-0.223455	8.2997e-11	4778
NFE2	STF-62247	-0.196571	8.14263e-08	4778
NFE2	Salubrinal	-0.038838	0.675801	4778
NFE2	Saracatinib	-0.130523	0.088805	4778
NFE2	Shikonin	-0.0636309	0.203331	4778
NFE2	Sorafenib	-0.190686	0.00667247	4778
NFE2	Sunitinib	-0.268939	4.31767e-06	4778
NFE2	T0901317	-0.0985109	0.0112218	4778
NFE2	TAE684	-0.100304	0.279694	4778
NFE2	TAK-715	-0.150741	1.7875e-05	4778
NFE2	TG101348	-0.29716	5.84505e-19	4778
NFE2	TGX221	0.0818381	0.206299	4778
NFE2	THZ-2-102-1	-0.196099	1.64051e-08	4778
NFE2	THZ-2-49	-0.182765	2.23839e-07	4778
NFE2	TL-1-85	-0.409094	7.90974e-37	4778
NFE2	TL-2-105	-0.3167	5.51592e-21	4778
NFE2	TPCA-1	-0.294906	9.35913e-19	4778
NFE2	TW 37	0.0326907	0.510008	4778
NFE2	Talazoparib	0.0345802	0.467955	4778
NFE2	Tamoxifen	-0.00528593	0.974183	4778
NFE2	Temozolomide	-0.01611	0.8578	4778
NFE2	Temsirolimus	0.0313875	0.558973	4778
NFE2	Thapsigargin	0.0266523	0.720483	4778
NFE2	Tipifarnib	-0.0736603	0.191226	4778
NFE2	Tivozanib	-0.21897	7.10593e-09	4778
NFE2	Trametinib	-0.0322817	0.418126	4778
NFE2	Tubastatin A	-0.261349	1.14323e-14	4778
NFE2	UNC0638	-0.165821	1.05835e-06	4778
NFE2	UNC1215	0.0521416	0.29416	4778
NFE2	VNLG/124	-0.3429	1.77966e-24	4778
NFE2	VX-11e	-0.183899	3.19975e-06	4778
NFE2	VX-680	-0.156164	0.0423056	4778
NFE2	VX-702	-0.0695065	0.63993	4778
NFE2	Veliparib	0.027921	0.703714	4778
NFE2	Vinblastine	-0.0724618	0.0888266	4778
NFE2	Vinorelbine	-0.000179685	0.998714	4778
NFE2	Vorinostat	-0.18063	4.44269e-07	4778
NFE2	WH-4-023	-0.103398	0.151842	4778
NFE2	WZ-1-84	-6.14649e-06	0.999903	4778
NFE2	WZ3105	-0.165427	1.733e-06	4778
NFE2	XAV939	0.0762798	0.0484144	4778
NFE2	XL-184	-0.249239	3.18729e-12	4778
NFE2	XMD11-85h	-0.116355	0.3116	4778
NFE2	XMD13-2	-0.152211	1.2916e-05	4778
NFE2	XMD14-99	-0.172107	1.44396e-06	4778
NFE2	XMD15-27	-0.0639802	0.154752	4778
NFE2	XMD8-85	-0.0429317	0.632093	4778
NFE2	XMD8-92	-0.0462773	0.677741	4778
NFE2	Y-39983	-0.208791	2.26559e-09	4778
NFE2	YK 4-279	-0.0653737	0.194419	4778
NFE2	YM155	-0.0416687	0.431577	4778
NFE2	YM201636	-0.105179	0.00350523	4778
NFE2	Z-LLNle-CHO	-0.130474	0.0483674	4778
NFE2	ZG-10	-0.160653	0.00478658	4778
NFE2	ZM-447439	-0.170554	2.0729e-05	4778
NFE2	ZSTK474	-0.165339	2.35043e-06	4778
NFE2	Zibotentan	-0.0222789	0.949888	4778
NFE2	piperlongumine	0.0225457	0.647298	4778
NFE2	rTRAIL	0.0135473	0.885522	4778
NFE2	selumetinib	-0.035223	0.373753	4778
