# Supplementary material for: Genomic and immunogenomic analysis of three prognostic signature genes in LUAD
Source: BMC Bioinformatics. 2023 Jan 17;24:19. doi: 10.1186/s12859-023-05137-y (PMC9843910; doi:10.1186/s12859-023-05137-y)
Supplement: Supplementary file 12 — Additional file 12. Supplementary table 12. CCLE IC50 and MMP12 exprression table. [file 12859_2023_5137_MOESM12_ESM.xlsx]

## Sheet: Supplementary table12. CCLE  IC
Supplementary table?12. CCLE IC50 and MMP12 expression table.
genes	ccle_name	expression	tissue	drug	IC50	drug_target	number_of_cell_lines	group
MMP12	A549_LUNG	0	lung	AEW541	1.955	AEW541 -> IGF1R (n = 88)	88	Low
MMP12	A549_LUNG	0	lung	Nilotinib	6.039	Nilotinib -> ABL (n = 71)	71	Low
MMP12	A549_LUNG	0	lung	17-AAG	0.067	17-AAG -> HSP90 (n = 88)	88	Low
MMP12	A549_LUNG	0	lung	PHA-665752	8	PHA-665752 -> c-MET (n = 87)	87	Low
MMP12	A549_LUNG	0	lung	Lapatinib	4.227	Lapatinib -> EGFR (n = 88)	88	Low
MMP12	A549_LUNG	0	lung	Nutlin-3	8	Nutlin-3 -> MDM2 (n = 88)	88	Low
MMP12	A549_LUNG	0	lung	AZD0530	8	AZD0530 -> ABL (n = 88)	88	Low
MMP12	A549_LUNG	0	lung	PF2341066	5.782	PF2341066 -> c-MET (n = 88)	88	Low
MMP12	A549_LUNG	0	lung	L-685458	8	L-685458 -> GS (n = 85)	85	Low
MMP12	A549_LUNG	0	lung	ZD-6474	8	ZD-6474 -> EGFR (n = 88)	88	Low
MMP12	A549_LUNG	0	lung	Panobinostat	0.049	Panobinostat -> HDAC (n = 86)	86	Low
MMP12	A549_LUNG	0	lung	Sorafenib	6.775	Sorafenib -> RTK (n = 88)	88	Low
MMP12	A549_LUNG	0	lung	Irinotecan	0.412	Irinotecan -> TOP1 (n = 45)	45	Low
MMP12	A549_LUNG	0	lung	Topotecan	0.938	Topotecan -> TOP1 (n = 88)	88	Low
MMP12	A549_LUNG	0	lung	LBW242	8	LBW242 -> XIAP (n = 87)	87	Low
MMP12	A549_LUNG	0	lung	PD-0325901	0.172	PD-0325901 -> MEK (n = 88)	88	Low
MMP12	A549_LUNG	0	lung	PD-0332991	8	PD-0332991 -> CDK4 (n = 71)	71	Low
MMP12	A549_LUNG	0	lung	Paclitaxel	0.005	Paclitaxel -> TUBB1 (n = 88)	88	Low
MMP12	A549_LUNG	0	lung	AZD6244	2.122	AZD6244 -> MEK (n = 87)	87	Low
MMP12	A549_LUNG	0	lung	PLX4720	8	PLX4720 -> RAF (n = 88)	88	Low
MMP12	A549_LUNG	0	lung	RAF265	0.995	RAF265 -> RAF (n = 77)	77	Low
MMP12	A549_LUNG	0	lung	TAE684	1.638	TAE684 -> ALK (n = 88)	88	Low
MMP12	A549_LUNG	0	lung	TKI258	3.827	TKI258 -> FGFR (n = 88)	88	Low
MMP12	A549_LUNG	0	lung	Erlotinib	8	Erlotinib -> EGFR (n = 88)	88	Low
MMP12	CAL12T_LUNG	0	lung	AEW541	0.795	AEW541 -> IGF1R (n = 88)	88	Low
MMP12	CAL12T_LUNG	0	lung	17-AAG	0.184	17-AAG -> HSP90 (n = 88)	88	Low
MMP12	CAL12T_LUNG	0	lung	PHA-665752	8	PHA-665752 -> c-MET (n = 87)	87	Low
MMP12	CAL12T_LUNG	0	lung	Lapatinib	1.952	Lapatinib -> EGFR (n = 88)	88	Low
MMP12	CAL12T_LUNG	0	lung	Nutlin-3	8	Nutlin-3 -> MDM2 (n = 88)	88	Low
MMP12	CAL12T_LUNG	0	lung	AZD0530	1.695	AZD0530 -> ABL (n = 88)	88	Low
MMP12	CAL12T_LUNG	0	lung	PF2341066	3.534	PF2341066 -> c-MET (n = 88)	88	Low
MMP12	CAL12T_LUNG	0	lung	ZD-6474	0.699	ZD-6474 -> EGFR (n = 88)	88	Low
MMP12	CAL12T_LUNG	0	lung	Panobinostat	0.052	Panobinostat -> HDAC (n = 86)	86	Low
MMP12	CAL12T_LUNG	0	lung	Sorafenib	7.762	Sorafenib -> RTK (n = 88)	88	Low
MMP12	CAL12T_LUNG	0	lung	Topotecan	1.766	Topotecan -> TOP1 (n = 88)	88	Low
MMP12	CAL12T_LUNG	0	lung	LBW242	8	LBW242 -> XIAP (n = 87)	87	Low
MMP12	CAL12T_LUNG	0	lung	PD-0325901	0.309	PD-0325901 -> MEK (n = 88)	88	Low
MMP12	CAL12T_LUNG	0	lung	Paclitaxel	0.006	Paclitaxel -> TUBB1 (n = 88)	88	Low
MMP12	CAL12T_LUNG	0	lung	AZD6244	3.318	AZD6244 -> MEK (n = 87)	87	Low
MMP12	CAL12T_LUNG	0	lung	PLX4720	5.936	PLX4720 -> RAF (n = 88)	88	Low
MMP12	CAL12T_LUNG	0	lung	TAE684	0.69	TAE684 -> ALK (n = 88)	88	Low
MMP12	CAL12T_LUNG	0	lung	TKI258	1.186	TKI258 -> FGFR (n = 88)	88	Low
MMP12	CAL12T_LUNG	0	lung	Erlotinib	0.595	Erlotinib -> EGFR (n = 88)	88	Low
MMP12	CALU1_LUNG	0	lung	AEW541	8	AEW541 -> IGF1R (n = 88)	88	Low
MMP12	CALU1_LUNG	0	lung	Nilotinib	8	Nilotinib -> ABL (n = 71)	71	Low
MMP12	CALU1_LUNG	0	lung	17-AAG	0.103	17-AAG -> HSP90 (n = 88)	88	Low
MMP12	CALU1_LUNG	0	lung	PHA-665752	8	PHA-665752 -> c-MET (n = 87)	87	Low
MMP12	CALU1_LUNG	0	lung	Lapatinib	8	Lapatinib -> EGFR (n = 88)	88	Low
MMP12	CALU1_LUNG	0	lung	Nutlin-3	8	Nutlin-3 -> MDM2 (n = 88)	88	Low
MMP12	CALU1_LUNG	0	lung	AZD0530	8	AZD0530 -> ABL (n = 88)	88	Low
MMP12	CALU1_LUNG	0	lung	PF2341066	8	PF2341066 -> c-MET (n = 88)	88	Low
MMP12	CALU1_LUNG	0	lung	L-685458	8	L-685458 -> GS (n = 85)	85	Low
MMP12	CALU1_LUNG	0	lung	ZD-6474	8	ZD-6474 -> EGFR (n = 88)	88	Low
MMP12	CALU1_LUNG	0	lung	Panobinostat	0.154	Panobinostat -> HDAC (n = 86)	86	Low
MMP12	CALU1_LUNG	0	lung	Sorafenib	8	Sorafenib -> RTK (n = 88)	88	Low
MMP12	CALU1_LUNG	0	lung	Irinotecan	1.865	Irinotecan -> TOP1 (n = 45)	45	Low
MMP12	CALU1_LUNG	0	lung	Topotecan	2.019	Topotecan -> TOP1 (n = 88)	88	Low
MMP12	CALU1_LUNG	0	lung	LBW242	8	LBW242 -> XIAP (n = 87)	87	Low
MMP12	CALU1_LUNG	0	lung	PD-0325901	8	PD-0325901 -> MEK (n = 88)	88	Low
MMP12	CALU1_LUNG	0	lung	PD-0332991	8	PD-0332991 -> CDK4 (n = 71)	71	Low
MMP12	CALU1_LUNG	0	lung	Paclitaxel	0.021	Paclitaxel -> TUBB1 (n = 88)	88	Low
MMP12	CALU1_LUNG	0	lung	AZD6244	8	AZD6244 -> MEK (n = 87)	87	Low
MMP12	CALU1_LUNG	0	lung	PLX4720	8	PLX4720 -> RAF (n = 88)	88	Low
MMP12	CALU1_LUNG	0	lung	RAF265	1.676	RAF265 -> RAF (n = 77)	77	Low
MMP12	CALU1_LUNG	0	lung	TAE684	6.919	TAE684 -> ALK (n = 88)	88	Low
MMP12	CALU1_LUNG	0	lung	TKI258	7.994	TKI258 -> FGFR (n = 88)	88	Low
MMP12	CALU1_LUNG	0	lung	Erlotinib	8	Erlotinib -> EGFR (n = 88)	88	Low
MMP12	CALU3_LUNG	0.013	lung	AEW541	7.725	AEW541 -> IGF1R (n = 88)	88	High
MMP12	CALU3_LUNG	0.013	lung	Nilotinib	8	Nilotinib -> ABL (n = 71)	71	High
MMP12	CALU3_LUNG	0.013	lung	17-AAG	1.689	17-AAG -> HSP90 (n = 88)	88	High
MMP12	CALU3_LUNG	0.013	lung	PHA-665752	8	PHA-665752 -> c-MET (n = 87)	87	High
MMP12	CALU3_LUNG	0.013	lung	Lapatinib	0.495	Lapatinib -> EGFR (n = 88)	88	High
MMP12	CALU3_LUNG	0.013	lung	Nutlin-3	8	Nutlin-3 -> MDM2 (n = 88)	88	High
MMP12	CALU3_LUNG	0.013	lung	AZD0530	0.853	AZD0530 -> ABL (n = 88)	88	High
MMP12	CALU3_LUNG	0.013	lung	PF2341066	8	PF2341066 -> c-MET (n = 88)	88	High
MMP12	CALU3_LUNG	0.013	lung	L-685458	8	L-685458 -> GS (n = 85)	85	High
MMP12	CALU3_LUNG	0.013	lung	ZD-6474	2.223	ZD-6474 -> EGFR (n = 88)	88	High
MMP12	CALU3_LUNG	0.013	lung	Panobinostat	0.046	Panobinostat -> HDAC (n = 86)	86	High
MMP12	CALU3_LUNG	0.013	lung	Sorafenib	8	Sorafenib -> RTK (n = 88)	88	High
MMP12	CALU3_LUNG	0.013	lung	Topotecan	0.459	Topotecan -> TOP1 (n = 88)	88	High
MMP12	CALU3_LUNG	0.013	lung	LBW242	8	LBW242 -> XIAP (n = 87)	87	High
MMP12	CALU3_LUNG	0.013	lung	PD-0325901	3.065	PD-0325901 -> MEK (n = 88)	88	High
MMP12	CALU3_LUNG	0.013	lung	PD-0332991	8	PD-0332991 -> CDK4 (n = 71)	71	High
MMP12	CALU3_LUNG	0.013	lung	Paclitaxel	8	Paclitaxel -> TUBB1 (n = 88)	88	High
MMP12	CALU3_LUNG	0.013	lung	AZD6244	8	AZD6244 -> MEK (n = 87)	87	High
MMP12	CALU3_LUNG	0.013	lung	PLX4720	8	PLX4720 -> RAF (n = 88)	88	High
MMP12	CALU3_LUNG	0.013	lung	RAF265	8	RAF265 -> RAF (n = 77)	77	High
MMP12	CALU3_LUNG	0.013	lung	TAE684	5.718	TAE684 -> ALK (n = 88)	88	High
MMP12	CALU3_LUNG	0.013	lung	TKI258	8	TKI258 -> FGFR (n = 88)	88	High
MMP12	CALU3_LUNG	0.013	lung	Erlotinib	3.226	Erlotinib -> EGFR (n = 88)	88	High
MMP12	CALU6_LUNG	0	lung	AEW541	2.476	AEW541 -> IGF1R (n = 88)	88	Low
MMP12	CALU6_LUNG	0	lung	17-AAG	0.183	17-AAG -> HSP90 (n = 88)	88	Low
MMP12	CALU6_LUNG	0	lung	PHA-665752	8	PHA-665752 -> c-MET (n = 87)	87	Low
MMP12	CALU6_LUNG	0	lung	Lapatinib	8	Lapatinib -> EGFR (n = 88)	88	Low
MMP12	CALU6_LUNG	0	lung	Nutlin-3	8	Nutlin-3 -> MDM2 (n = 88)	88	Low
MMP12	CALU6_LUNG	0	lung	AZD0530	4.706	AZD0530 -> ABL (n = 88)	88	Low
MMP12	CALU6_LUNG	0	lung	PF2341066	3.927	PF2341066 -> c-MET (n = 88)	88	Low
MMP12	CALU6_LUNG	0	lung	ZD-6474	8	ZD-6474 -> EGFR (n = 88)	88	Low
MMP12	CALU6_LUNG	0	lung	Panobinostat	0.076	Panobinostat -> HDAC (n = 86)	86	Low
MMP12	CALU6_LUNG	0	lung	Sorafenib	8	Sorafenib -> RTK (n = 88)	88	Low
MMP12	CALU6_LUNG	0	lung	Topotecan	0.967	Topotecan -> TOP1 (n = 88)	88	Low
MMP12	CALU6_LUNG	0	lung	LBW242	8	LBW242 -> XIAP (n = 87)	87	Low
MMP12	CALU6_LUNG	0	lung	PD-0325901	0.162	PD-0325901 -> MEK (n = 88)	88	Low
MMP12	CALU6_LUNG	0	lung	Paclitaxel	0.004	Paclitaxel -> TUBB1 (n = 88)	88	Low
MMP12	CALU6_LUNG	0	lung	AZD6244	3.664	AZD6244 -> MEK (n = 87)	87	Low
MMP12	CALU6_LUNG	0	lung	PLX4720	0.809	PLX4720 -> RAF (n = 88)	88	Low
MMP12	CALU6_LUNG	0	lung	TAE684	0.777	TAE684 -> ALK (n = 88)	88	Low
MMP12	CALU6_LUNG	0	lung	TKI258	6.327	TKI258 -> FGFR (n = 88)	88	Low
MMP12	CALU6_LUNG	0	lung	Erlotinib	7.808	Erlotinib -> EGFR (n = 88)	88	Low
MMP12	CORL105_LUNG	0.002	lung	AEW541	8	AEW541 -> IGF1R (n = 88)	88	High
MMP12	CORL105_LUNG	0.002	lung	17-AAG	0.887	17-AAG -> HSP90 (n = 88)	88	High
MMP12	CORL105_LUNG	0.002	lung	PHA-665752	8	PHA-665752 -> c-MET (n = 87)	87	High
MMP12	CORL105_LUNG	0.002	lung	Lapatinib	8	Lapatinib -> EGFR (n = 88)	88	High
MMP12	CORL105_LUNG	0.002	lung	Nutlin-3	8	Nutlin-3 -> MDM2 (n = 88)	88	High
MMP12	CORL105_LUNG	0.002	lung	AZD0530	8	AZD0530 -> ABL (n = 88)	88	High
MMP12	CORL105_LUNG	0.002	lung	PF2341066	8	PF2341066 -> c-MET (n = 88)	88	High
MMP12	CORL105_LUNG	0.002	lung	L-685458	8	L-685458 -> GS (n = 85)	85	High
MMP12	CORL105_LUNG	0.002	lung	ZD-6474	2.967	ZD-6474 -> EGFR (n = 88)	88	High
MMP12	CORL105_LUNG	0.002	lung	Panobinostat	0.271	Panobinostat -> HDAC (n = 86)	86	High
MMP12	CORL105_LUNG	0.002	lung	Sorafenib	8	Sorafenib -> RTK (n = 88)	88	High
MMP12	CORL105_LUNG	0.002	lung	Topotecan	3.357	Topotecan -> TOP1 (n = 88)	88	High
MMP12	CORL105_LUNG	0.002	lung	LBW242	8	LBW242 -> XIAP (n = 87)	87	High
MMP12	CORL105_LUNG	0.002	lung	PD-0325901	1.195	PD-0325901 -> MEK (n = 88)	88	High
MMP12	CORL105_LUNG	0.002	lung	Paclitaxel	0.127	Paclitaxel -> TUBB1 (n = 88)	88	High
MMP12	CORL105_LUNG	0.002	lung	AZD6244	8	AZD6244 -> MEK (n = 87)	87	High
MMP12	CORL105_LUNG	0.002	lung	PLX4720	8	PLX4720 -> RAF (n = 88)	88	High
MMP12	CORL105_LUNG	0.002	lung	RAF265	5.651	RAF265 -> RAF (n = 77)	77	Low
MMP12	CORL105_LUNG	0.002	lung	TAE684	8	TAE684 -> ALK (n = 88)	88	High
MMP12	CORL105_LUNG	0.002	lung	TKI258	8	TKI258 -> FGFR (n = 88)	88	High
MMP12	CORL105_LUNG	0.002	lung	Erlotinib	1.693	Erlotinib -> EGFR (n = 88)	88	High
MMP12	CORL23_LUNG	0.03	lung	AEW541	8	AEW541 -> IGF1R (n = 88)	88	High
MMP12	CORL23_LUNG	0.03	lung	Nilotinib	8	Nilotinib -> ABL (n = 71)	71	High
MMP12	CORL23_LUNG	0.03	lung	17-AAG	0.609	17-AAG -> HSP90 (n = 88)	88	High
MMP12	CORL23_LUNG	0.03	lung	PHA-665752	8	PHA-665752 -> c-MET (n = 87)	87	High
MMP12	CORL23_LUNG	0.03	lung	Lapatinib	8	Lapatinib -> EGFR (n = 88)	88	High
MMP12	CORL23_LUNG	0.03	lung	Nutlin-3	8	Nutlin-3 -> MDM2 (n = 88)	88	High
MMP12	CORL23_LUNG	0.03	lung	AZD0530	8	AZD0530 -> ABL (n = 88)	88	High
MMP12	CORL23_LUNG	0.03	lung	PF2341066	8	PF2341066 -> c-MET (n = 88)	88	High
MMP12	CORL23_LUNG	0.03	lung	L-685458	8	L-685458 -> GS (n = 85)	85	High
MMP12	CORL23_LUNG	0.03	lung	ZD-6474	8	ZD-6474 -> EGFR (n = 88)	88	High
MMP12	CORL23_LUNG	0.03	lung	Panobinostat	0.124	Panobinostat -> HDAC (n = 86)	86	High
MMP12	CORL23_LUNG	0.03	lung	Sorafenib	4.655	Sorafenib -> RTK (n = 88)	88	High
MMP12	CORL23_LUNG	0.03	lung	Irinotecan	0.492	Irinotecan -> TOP1 (n = 45)	45	High
MMP12	CORL23_LUNG	0.03	lung	Topotecan	1.031	Topotecan -> TOP1 (n = 88)	88	High
MMP12	CORL23_LUNG	0.03	lung	LBW242	8	LBW242 -> XIAP (n = 87)	87	High
MMP12	CORL23_LUNG	0.03	lung	PD-0325901	8	PD-0325901 -> MEK (n = 88)	88	High
MMP12	CORL23_LUNG	0.03	lung	PD-0332991	8	PD-0332991 -> CDK4 (n = 71)	71	High
MMP12	CORL23_LUNG	0.03	lung	Paclitaxel	0.032	Paclitaxel -> TUBB1 (n = 88)	88	High
MMP12	CORL23_LUNG	0.03	lung	AZD6244	8	AZD6244 -> MEK (n = 87)	87	High
MMP12	CORL23_LUNG	0.03	lung	PLX4720	8	PLX4720 -> RAF (n = 88)	88	High
MMP12	CORL23_LUNG	0.03	lung	RAF265	6.442	RAF265 -> RAF (n = 77)	77	High
MMP12	CORL23_LUNG	0.03	lung	TAE684	7.618	TAE684 -> ALK (n = 88)	88	High
MMP12	CORL23_LUNG	0.03	lung	TKI258	8	TKI258 -> FGFR (n = 88)	88	High
MMP12	CORL23_LUNG	0.03	lung	Erlotinib	8	Erlotinib -> EGFR (n = 88)	88	High
MMP12	DMS114_LUNG	0.114	lung	AEW541	0.852	AEW541 -> IGF1R (n = 88)	88	High
MMP12	DMS114_LUNG	0.114	lung	Nilotinib	6.059	Nilotinib -> ABL (n = 71)	71	High
MMP12	DMS114_LUNG	0.114	lung	17-AAG	0.695	17-AAG -> HSP90 (n = 88)	88	High
MMP12	DMS114_LUNG	0.114	lung	PHA-665752	8	PHA-665752 -> c-MET (n = 87)	87	High
MMP12	DMS114_LUNG	0.114	lung	Lapatinib	8	Lapatinib -> EGFR (n = 88)	88	High
MMP12	DMS114_LUNG	0.114	lung	Nutlin-3	8	Nutlin-3 -> MDM2 (n = 88)	88	High
MMP12	DMS114_LUNG	0.114	lung	AZD0530	8	AZD0530 -> ABL (n = 88)	88	High
MMP12	DMS114_LUNG	0.114	lung	PF2341066	6.144	PF2341066 -> c-MET (n = 88)	88	High
MMP12	DMS114_LUNG	0.114	lung	L-685458	7.264	L-685458 -> GS (n = 85)	85	High
MMP12	DMS114_LUNG	0.114	lung	ZD-6474	8	ZD-6474 -> EGFR (n = 88)	88	High
MMP12	DMS114_LUNG	0.114	lung	Panobinostat	0.049	Panobinostat -> HDAC (n = 86)	86	High
MMP12	DMS114_LUNG	0.114	lung	Sorafenib	7.833	Sorafenib -> RTK (n = 88)	88	High
MMP12	DMS114_LUNG	0.114	lung	Topotecan	0.166	Topotecan -> TOP1 (n = 88)	88	High
MMP12	DMS114_LUNG	0.114	lung	LBW242	8	LBW242 -> XIAP (n = 87)	87	High
MMP12	DMS114_LUNG	0.114	lung	PD-0325901	8	PD-0325901 -> MEK (n = 88)	88	High
MMP12	DMS114_LUNG	0.114	lung	PD-0332991	8	PD-0332991 -> CDK4 (n = 71)	71	High
MMP12	DMS114_LUNG	0.114	lung	Paclitaxel	0.006	Paclitaxel -> TUBB1 (n = 88)	88	High
MMP12	DMS114_LUNG	0.114	lung	AZD6244	8	AZD6244 -> MEK (n = 87)	87	High
MMP12	DMS114_LUNG	0.114	lung	PLX4720	8	PLX4720 -> RAF (n = 88)	88	High
MMP12	DMS114_LUNG	0.114	lung	RAF265	3.514	RAF265 -> RAF (n = 77)	77	High
MMP12	DMS114_LUNG	0.114	lung	TAE684	0.894	TAE684 -> ALK (n = 88)	88	High
MMP12	DMS114_LUNG	0.114	lung	TKI258	5.063	TKI258 -> FGFR (n = 88)	88	High
MMP12	DMS114_LUNG	0.114	lung	Erlotinib	8	Erlotinib -> EGFR (n = 88)	88	High
MMP12	DV90_LUNG	0	lung	AEW541	8	AEW541 -> IGF1R (n = 88)	88	Low
MMP12	DV90_LUNG	0	lung	17-AAG	0.121	17-AAG -> HSP90 (n = 88)	88	Low
MMP12	DV90_LUNG	0	lung	PHA-665752	8	PHA-665752 -> c-MET (n = 87)	87	Low
MMP12	DV90_LUNG	0	lung	Lapatinib	8	Lapatinib -> EGFR (n = 88)	88	Low
MMP12	DV90_LUNG	0	lung	Nutlin-3	8	Nutlin-3 -> MDM2 (n = 88)	88	Low
MMP12	DV90_LUNG	0	lung	AZD0530	8	AZD0530 -> ABL (n = 88)	88	Low
MMP12	DV90_LUNG	0	lung	PF2341066	8	PF2341066 -> c-MET (n = 88)	88	Low
MMP12	DV90_LUNG	0	lung	L-685458	8	L-685458 -> GS (n = 85)	85	Low
MMP12	DV90_LUNG	0	lung	ZD-6474	5.451	ZD-6474 -> EGFR (n = 88)	88	Low
MMP12	DV90_LUNG	0	lung	Panobinostat	0.043	Panobinostat -> HDAC (n = 86)	86	Low
MMP12	DV90_LUNG	0	lung	Sorafenib	8	Sorafenib -> RTK (n = 88)	88	Low
MMP12	DV90_LUNG	0	lung	Topotecan	0.2	Topotecan -> TOP1 (n = 88)	88	Low
MMP12	DV90_LUNG	0	lung	LBW242	0.077	LBW242 -> XIAP (n = 87)	87	Low
MMP12	DV90_LUNG	0	lung	PD-0325901	0.066	PD-0325901 -> MEK (n = 88)	88	Low
MMP12	DV90_LUNG	0	lung	Paclitaxel	0.008	Paclitaxel -> TUBB1 (n = 88)	88	Low
MMP12	DV90_LUNG	0	lung	AZD6244	1.04	AZD6244 -> MEK (n = 87)	87	Low
MMP12	DV90_LUNG	0	lung	PLX4720	8	PLX4720 -> RAF (n = 88)	88	Low
MMP12	DV90_LUNG	0	lung	TAE684	1.32	TAE684 -> ALK (n = 88)	88	Low
MMP12	DV90_LUNG	0	lung	TKI258	8	TKI258 -> FGFR (n = 88)	88	Low
MMP12	DV90_LUNG	0	lung	Erlotinib	8	Erlotinib -> EGFR (n = 88)	88	Low
MMP12	EBC1_LUNG	0	lung	AEW541	5.164	AEW541 -> IGF1R (n = 88)	88	Low
MMP12	EBC1_LUNG	0	lung	Nilotinib	8	Nilotinib -> ABL (n = 71)	71	Low
MMP12	EBC1_LUNG	0	lung	17-AAG	0.019	17-AAG -> HSP90 (n = 88)	88	Low
MMP12	EBC1_LUNG	0	lung	PHA-665752	0.271	PHA-665752 -> c-MET (n = 87)	87	Low
MMP12	EBC1_LUNG	0	lung	Lapatinib	6.372	Lapatinib -> EGFR (n = 88)	88	Low
MMP12	EBC1_LUNG	0	lung	Nutlin-3	8	Nutlin-3 -> MDM2 (n = 88)	88	Low
MMP12	EBC1_LUNG	0	lung	AZD0530	4.773	AZD0530 -> ABL (n = 88)	88	Low
MMP12	EBC1_LUNG	0	lung	PF2341066	0.039	PF2341066 -> c-MET (n = 88)	88	Low
MMP12	EBC1_LUNG	0	lung	L-685458	8	L-685458 -> GS (n = 85)	85	Low
MMP12	EBC1_LUNG	0	lung	ZD-6474	4.083	ZD-6474 -> EGFR (n = 88)	88	Low
MMP12	EBC1_LUNG	0	lung	Panobinostat	0.045	Panobinostat -> HDAC (n = 86)	86	Low
MMP12	EBC1_LUNG	0	lung	Sorafenib	8	Sorafenib -> RTK (n = 88)	88	Low
MMP12	EBC1_LUNG	0	lung	Irinotecan	0.124	Irinotecan -> TOP1 (n = 45)	45	Low
MMP12	EBC1_LUNG	0	lung	Topotecan	0.093	Topotecan -> TOP1 (n = 88)	88	Low
MMP12	EBC1_LUNG	0	lung	LBW242	8	LBW242 -> XIAP (n = 87)	87	Low
MMP12	EBC1_LUNG	0	lung	PD-0325901	0.046	PD-0325901 -> MEK (n = 88)	88	Low
MMP12	EBC1_LUNG	0	lung	PD-0332991	8	PD-0332991 -> CDK4 (n = 71)	71	Low
MMP12	EBC1_LUNG	0	lung	Paclitaxel	0.002	Paclitaxel -> TUBB1 (n = 88)	88	Low
MMP12	EBC1_LUNG	0	lung	AZD6244	0.738	AZD6244 -> MEK (n = 87)	87	Low
MMP12	EBC1_LUNG	0	lung	PLX4720	8	PLX4720 -> RAF (n = 88)	88	Low
MMP12	EBC1_LUNG	0	lung	RAF265	8	RAF265 -> RAF (n = 77)	77	Low
MMP12	EBC1_LUNG	0	lung	TAE684	2.244	TAE684 -> ALK (n = 88)	88	Low
MMP12	EBC1_LUNG	0	lung	TKI258	8	TKI258 -> FGFR (n = 88)	88	Low
MMP12	EBC1_LUNG	0	lung	Erlotinib	8	Erlotinib -> EGFR (n = 88)	88	Low
MMP12	HARA_LUNG	0.007	lung	AEW541	8	AEW541 -> IGF1R (n = 88)	88	High
MMP12	HARA_LUNG	0.007	lung	17-AAG	0.212	17-AAG -> HSP90 (n = 88)	88	High
MMP12	HARA_LUNG	0.007	lung	PHA-665752	8	PHA-665752 -> c-MET (n = 87)	87	High
MMP12	HARA_LUNG	0.007	lung	Lapatinib	6.657	Lapatinib -> EGFR (n = 88)	88	High
MMP12	HARA_LUNG	0.007	lung	Nutlin-3	8	Nutlin-3 -> MDM2 (n = 88)	88	High
MMP12	HARA_LUNG	0.007	lung	AZD0530	8	AZD0530 -> ABL (n = 88)	88	High
MMP12	HARA_LUNG	0.007	lung	PF2341066	8	PF2341066 -> c-MET (n = 88)	88	High
MMP12	HARA_LUNG	0.007	lung	L-685458	8	L-685458 -> GS (n = 85)	85	High
MMP12	HARA_LUNG	0.007	lung	ZD-6474	8	ZD-6474 -> EGFR (n = 88)	88	High
MMP12	HARA_LUNG	0.007	lung	Panobinostat	0.133	Panobinostat -> HDAC (n = 86)	86	High
MMP12	HARA_LUNG	0.007	lung	Sorafenib	8	Sorafenib -> RTK (n = 88)	88	High
MMP12	HARA_LUNG	0.007	lung	Topotecan	0.356	Topotecan -> TOP1 (n = 88)	88	High
MMP12	HARA_LUNG	0.007	lung	LBW242	8	LBW242 -> XIAP (n = 87)	87	High
MMP12	HARA_LUNG	0.007	lung	PD-0325901	5.793	PD-0325901 -> MEK (n = 88)	88	High
MMP12	HARA_LUNG	0.007	lung	Paclitaxel	0.008	Paclitaxel -> TUBB1 (n = 88)	88	High
MMP12	HARA_LUNG	0.007	lung	AZD6244	8	AZD6244 -> MEK (n = 87)	87	High
MMP12	HARA_LUNG	0.007	lung	PLX4720	8	PLX4720 -> RAF (n = 88)	88	High
MMP12	HARA_LUNG	0.007	lung	RAF265	2.832	RAF265 -> RAF (n = 77)	77	High
MMP12	HARA_LUNG	0.007	lung	TAE684	3.312	TAE684 -> ALK (n = 88)	88	High
MMP12	HARA_LUNG	0.007	lung	TKI258	8	TKI258 -> FGFR (n = 88)	88	High
MMP12	HARA_LUNG	0.007	lung	Erlotinib	8	Erlotinib -> EGFR (n = 88)	88	High
MMP12	HCC15_LUNG	0	lung	AEW541	8	AEW541 -> IGF1R (n = 88)	88	Low
MMP12	HCC15_LUNG	0	lung	Nilotinib	8	Nilotinib -> ABL (n = 71)	71	Low
MMP12	HCC15_LUNG	0	lung	17-AAG	0.039	17-AAG -> HSP90 (n = 88)	88	Low
MMP12	HCC15_LUNG	0	lung	PHA-665752	8	PHA-665752 -> c-MET (n = 87)	87	Low
MMP12	HCC15_LUNG	0	lung	Lapatinib	8	Lapatinib -> EGFR (n = 88)	88	Low
MMP12	HCC15_LUNG	0	lung	Nutlin-3	8	Nutlin-3 -> MDM2 (n = 88)	88	Low
MMP12	HCC15_LUNG	0	lung	AZD0530	8	AZD0530 -> ABL (n = 88)	88	Low
MMP12	HCC15_LUNG	0	lung	PF2341066	8	PF2341066 -> c-MET (n = 88)	88	Low
MMP12	HCC15_LUNG	0	lung	L-685458	8	L-685458 -> GS (n = 85)	85	Low
MMP12	HCC15_LUNG	0	lung	ZD-6474	8	ZD-6474 -> EGFR (n = 88)	88	Low
MMP12	HCC15_LUNG	0	lung	Panobinostat	0.043	Panobinostat -> HDAC (n = 86)	86	Low
MMP12	HCC15_LUNG	0	lung	Sorafenib	8	Sorafenib -> RTK (n = 88)	88	Low
MMP12	HCC15_LUNG	0	lung	Topotecan	0.735	Topotecan -> TOP1 (n = 88)	88	Low
MMP12	HCC15_LUNG	0	lung	LBW242	2.762	LBW242 -> XIAP (n = 87)	87	Low
MMP12	HCC15_LUNG	0	lung	PD-0325901	8	PD-0325901 -> MEK (n = 88)	88	Low
MMP12	HCC15_LUNG	0	lung	PD-0332991	8	PD-0332991 -> CDK4 (n = 71)	71	Low
MMP12	HCC15_LUNG	0	lung	Paclitaxel	0.007	Paclitaxel -> TUBB1 (n = 88)	88	Low
MMP12	HCC15_LUNG	0	lung	AZD6244	8	AZD6244 -> MEK (n = 87)	87	Low
MMP12	HCC15_LUNG	0	lung	PLX4720	8	PLX4720 -> RAF (n = 88)	88	Low
MMP12	HCC15_LUNG	0	lung	RAF265	5.655	RAF265 -> RAF (n = 77)	77	Low
MMP12	HCC15_LUNG	0	lung	TAE684	3.223	TAE684 -> ALK (n = 88)	88	Low
MMP12	HCC15_LUNG	0	lung	TKI258	7.708	TKI258 -> FGFR (n = 88)	88	Low
MMP12	HCC15_LUNG	0	lung	Erlotinib	8	Erlotinib -> EGFR (n = 88)	88	Low
MMP12	HCC2935_LUNG	0.004	lung	AEW541	8	AEW541 -> IGF1R (n = 88)	88	High
MMP12	HCC2935_LUNG	0.004	lung	Nilotinib	8	Nilotinib -> ABL (n = 71)	71	High
MMP12	HCC2935_LUNG	0.004	lung	17-AAG	0.018	17-AAG -> HSP90 (n = 88)	88	High
MMP12	HCC2935_LUNG	0.004	lung	PHA-665752	8	PHA-665752 -> c-MET (n = 87)	87	High
MMP12	HCC2935_LUNG	0.004	lung	Lapatinib	1.24	Lapatinib -> EGFR (n = 88)	88	High
MMP12	HCC2935_LUNG	0.004	lung	Nutlin-3	8	Nutlin-3 -> MDM2 (n = 88)	88	High
MMP12	HCC2935_LUNG	0.004	lung	AZD0530	1.066	AZD0530 -> ABL (n = 88)	88	High
MMP12	HCC2935_LUNG	0.004	lung	PF2341066	8	PF2341066 -> c-MET (n = 88)	88	High
MMP12	HCC2935_LUNG	0.004	lung	L-685458	8	L-685458 -> GS (n = 85)	85	High
MMP12	HCC2935_LUNG	0.004	lung	ZD-6474	0.195	ZD-6474 -> EGFR (n = 88)	88	High
MMP12	HCC2935_LUNG	0.004	lung	Panobinostat	0.117	Panobinostat -> HDAC (n = 86)	86	High
MMP12	HCC2935_LUNG	0.004	lung	Sorafenib	8	Sorafenib -> RTK (n = 88)	88	High
MMP12	HCC2935_LUNG	0.004	lung	Irinotecan	1.383	Irinotecan -> TOP1 (n = 45)	45	Low
MMP12	HCC2935_LUNG	0.004	lung	Topotecan	2.09	Topotecan -> TOP1 (n = 88)	88	High
MMP12	HCC2935_LUNG	0.004	lung	LBW242	8	LBW242 -> XIAP (n = 87)	87	High
MMP12	HCC2935_LUNG	0.004	lung	PD-0325901	8	PD-0325901 -> MEK (n = 88)	88	High
MMP12	HCC2935_LUNG	0.004	lung	PD-0332991	8	PD-0332991 -> CDK4 (n = 71)	71	High
MMP12	HCC2935_LUNG	0.004	lung	Paclitaxel	8	Paclitaxel -> TUBB1 (n = 88)	88	High
MMP12	HCC2935_LUNG	0.004	lung	AZD6244	8	AZD6244 -> MEK (n = 87)	87	High
MMP12	HCC2935_LUNG	0.004	lung	PLX4720	8	PLX4720 -> RAF (n = 88)	88	High
MMP12	HCC2935_LUNG	0.004	lung	RAF265	8	RAF265 -> RAF (n = 77)	77	High
MMP12	HCC2935_LUNG	0.004	lung	TAE684	3.913	TAE684 -> ALK (n = 88)	88	High
MMP12	HCC2935_LUNG	0.004	lung	TKI258	8	TKI258 -> FGFR (n = 88)	88	High
MMP12	HCC2935_LUNG	0.004	lung	Erlotinib	0.281	Erlotinib -> EGFR (n = 88)	88	High
MMP12	HCC4006_LUNG	0.01	lung	AEW541	8	AEW541 -> IGF1R (n = 88)	88	High
MMP12	HCC4006_LUNG	0.01	lung	Nilotinib	7.444	Nilotinib -> ABL (n = 71)	71	High
MMP12	HCC4006_LUNG	0.01	lung	17-AAG	0.044	17-AAG -> HSP90 (n = 88)	88	High
MMP12	HCC4006_LUNG	0.01	lung	PHA-665752	8	PHA-665752 -> c-MET (n = 87)	87	High
MMP12	HCC4006_LUNG	0.01	lung	Lapatinib	1.855	Lapatinib -> EGFR (n = 88)	88	High
MMP12	HCC4006_LUNG	0.01	lung	Nutlin-3	8	Nutlin-3 -> MDM2 (n = 88)	88	High
MMP12	HCC4006_LUNG	0.01	lung	AZD0530	0.975	AZD0530 -> ABL (n = 88)	88	High
MMP12	HCC4006_LUNG	0.01	lung	PF2341066	8	PF2341066 -> c-MET (n = 88)	88	High
MMP12	HCC4006_LUNG	0.01	lung	L-685458	8	L-685458 -> GS (n = 85)	85	High
MMP12	HCC4006_LUNG	0.01	lung	ZD-6474	0.439	ZD-6474 -> EGFR (n = 88)	88	High
MMP12	HCC4006_LUNG	0.01	lung	Panobinostat	0.08	Panobinostat -> HDAC (n = 86)	86	High
MMP12	HCC4006_LUNG	0.01	lung	Sorafenib	8	Sorafenib -> RTK (n = 88)	88	High
MMP12	HCC4006_LUNG	0.01	lung	Irinotecan	0.572	Irinotecan -> TOP1 (n = 45)	45	High
MMP12	HCC4006_LUNG	0.01	lung	Topotecan	3.726	Topotecan -> TOP1 (n = 88)	88	High
MMP12	HCC4006_LUNG	0.01	lung	LBW242	8	LBW242 -> XIAP (n = 87)	87	High
MMP12	HCC4006_LUNG	0.01	lung	PD-0325901	3.166	PD-0325901 -> MEK (n = 88)	88	High
MMP12	HCC4006_LUNG	0.01	lung	PD-0332991	8	PD-0332991 -> CDK4 (n = 71)	71	High
MMP12	HCC4006_LUNG	0.01	lung	Paclitaxel	0.004	Paclitaxel -> TUBB1 (n = 88)	88	High
MMP12	HCC4006_LUNG	0.01	lung	AZD6244	8	AZD6244 -> MEK (n = 87)	87	High
MMP12	HCC4006_LUNG	0.01	lung	PLX4720	8	PLX4720 -> RAF (n = 88)	88	High
MMP12	HCC4006_LUNG	0.01	lung	RAF265	2.484	RAF265 -> RAF (n = 77)	77	High
MMP12	HCC4006_LUNG	0.01	lung	TAE684	3.425	TAE684 -> ALK (n = 88)	88	High
MMP12	HCC4006_LUNG	0.01	lung	TKI258	8	TKI258 -> FGFR (n = 88)	88	High
MMP12	HCC4006_LUNG	0.01	lung	Erlotinib	0.124	Erlotinib -> EGFR (n = 88)	88	High
MMP12	HCC44_LUNG	0	lung	AEW541	6.621	AEW541 -> IGF1R (n = 88)	88	Low
MMP12	HCC44_LUNG	0	lung	17-AAG	0.066	17-AAG -> HSP90 (n = 88)	88	Low
MMP12	HCC44_LUNG	0	lung	PHA-665752	8	PHA-665752 -> c-MET (n = 87)	87	Low
MMP12	HCC44_LUNG	0	lung	Lapatinib	8	Lapatinib -> EGFR (n = 88)	88	Low
MMP12	HCC44_LUNG	0	lung	Nutlin-3	8	Nutlin-3 -> MDM2 (n = 88)	88	Low
MMP12	HCC44_LUNG	0	lung	AZD0530	8	AZD0530 -> ABL (n = 88)	88	Low
MMP12	HCC44_LUNG	0	lung	PF2341066	8	PF2341066 -> c-MET (n = 88)	88	Low
MMP12	HCC44_LUNG	0	lung	L-685458	8	L-685458 -> GS (n = 85)	85	Low
MMP12	HCC44_LUNG	0	lung	ZD-6474	8	ZD-6474 -> EGFR (n = 88)	88	Low
MMP12	HCC44_LUNG	0	lung	Panobinostat	0.069	Panobinostat -> HDAC (n = 86)	86	Low
MMP12	HCC44_LUNG	0	lung	Sorafenib	8	Sorafenib -> RTK (n = 88)	88	Low
MMP12	HCC44_LUNG	0	lung	Topotecan	1.264	Topotecan -> TOP1 (n = 88)	88	Low
MMP12	HCC44_LUNG	0	lung	LBW242	1.486	LBW242 -> XIAP (n = 87)	87	Low
MMP12	HCC44_LUNG	0	lung	PD-0325901	3.421	PD-0325901 -> MEK (n = 88)	88	Low
MMP12	HCC44_LUNG	0	lung	Paclitaxel	0.012	Paclitaxel -> TUBB1 (n = 88)	88	Low
MMP12	HCC44_LUNG	0	lung	AZD6244	8	AZD6244 -> MEK (n = 87)	87	Low
MMP12	HCC44_LUNG	0	lung	PLX4720	8	PLX4720 -> RAF (n = 88)	88	Low
MMP12	HCC44_LUNG	0	lung	RAF265	3.139	RAF265 -> RAF (n = 77)	77	Low
MMP12	HCC44_LUNG	0	lung	TAE684	5.976	TAE684 -> ALK (n = 88)	88	Low
MMP12	HCC44_LUNG	0	lung	TKI258	8	TKI258 -> FGFR (n = 88)	88	Low
MMP12	HCC44_LUNG	0	lung	Erlotinib	8	Erlotinib -> EGFR (n = 88)	88	Low
MMP12	HCC78_LUNG	0.012	lung	AEW541	8	AEW541 -> IGF1R (n = 88)	88	High
MMP12	HCC78_LUNG	0.012	lung	Nilotinib	8	Nilotinib -> ABL (n = 71)	71	High
MMP12	HCC78_LUNG	0.012	lung	17-AAG	0.803	17-AAG -> HSP90 (n = 88)	88	High
MMP12	HCC78_LUNG	0.012	lung	PHA-665752	8	PHA-665752 -> c-MET (n = 87)	87	High
MMP12	HCC78_LUNG	0.012	lung	Lapatinib	8	Lapatinib -> EGFR (n = 88)	88	High
MMP12	HCC78_LUNG	0.012	lung	Nutlin-3	8	Nutlin-3 -> MDM2 (n = 88)	88	High
MMP12	HCC78_LUNG	0.012	lung	AZD0530	8	AZD0530 -> ABL (n = 88)	88	High
MMP12	HCC78_LUNG	0.012	lung	PF2341066	8	PF2341066 -> c-MET (n = 88)	88	High
MMP12	HCC78_LUNG	0.012	lung	L-685458	8	L-685458 -> GS (n = 85)	85	High
MMP12	HCC78_LUNG	0.012	lung	ZD-6474	8	ZD-6474 -> EGFR (n = 88)	88	High
MMP12	HCC78_LUNG	0.012	lung	Panobinostat	0.096	Panobinostat -> HDAC (n = 86)	86	High
MMP12	HCC78_LUNG	0.012	lung	Sorafenib	8	Sorafenib -> RTK (n = 88)	88	High
MMP12	HCC78_LUNG	0.012	lung	Topotecan	0.138	Topotecan -> TOP1 (n = 88)	88	High
MMP12	HCC78_LUNG	0.012	lung	LBW242	8	LBW242 -> XIAP (n = 87)	87	High
MMP12	HCC78_LUNG	0.012	lung	PD-0325901	8	PD-0325901 -> MEK (n = 88)	88	High
MMP12	HCC78_LUNG	0.012	lung	PD-0332991	8	PD-0332991 -> CDK4 (n = 71)	71	High
MMP12	HCC78_LUNG	0.012	lung	Paclitaxel	0.053	Paclitaxel -> TUBB1 (n = 88)	88	High
MMP12	HCC78_LUNG	0.012	lung	AZD6244	8	AZD6244 -> MEK (n = 87)	87	High
MMP12	HCC78_LUNG	0.012	lung	PLX4720	8	PLX4720 -> RAF (n = 88)	88	High
MMP12	HCC78_LUNG	0.012	lung	RAF265	8	RAF265 -> RAF (n = 77)	77	High
MMP12	HCC78_LUNG	0.012	lung	TAE684	8	TAE684 -> ALK (n = 88)	88	High
MMP12	HCC78_LUNG	0.012	lung	TKI258	8	TKI258 -> FGFR (n = 88)	88	High
MMP12	HCC78_LUNG	0.012	lung	Erlotinib	8	Erlotinib -> EGFR (n = 88)	88	High
MMP12	HCC827_LUNG	0	lung	AEW541	4.255	AEW541 -> IGF1R (n = 88)	88	Low
MMP12	HCC827_LUNG	0	lung	17-AAG	0.189	17-AAG -> HSP90 (n = 88)	88	Low
MMP12	HCC827_LUNG	0	lung	PHA-665752	8	PHA-665752 -> c-MET (n = 87)	87	Low
MMP12	HCC827_LUNG	0	lung	Lapatinib	0.372	Lapatinib -> EGFR (n = 88)	88	Low
MMP12	HCC827_LUNG	0	lung	Nutlin-3	8	Nutlin-3 -> MDM2 (n = 88)	88	Low
MMP12	HCC827_LUNG	0	lung	AZD0530	0.424	AZD0530 -> ABL (n = 88)	88	Low
MMP12	HCC827_LUNG	0	lung	PF2341066	8	PF2341066 -> c-MET (n = 88)	88	Low
MMP12	HCC827_LUNG	0	lung	L-685458	8	L-685458 -> GS (n = 85)	85	Low
MMP12	HCC827_LUNG	0	lung	ZD-6474	0.317	ZD-6474 -> EGFR (n = 88)	88	Low
MMP12	HCC827_LUNG	0	lung	Panobinostat	0.11	Panobinostat -> HDAC (n = 86)	86	Low
MMP12	HCC827_LUNG	0	lung	Sorafenib	8	Sorafenib -> RTK (n = 88)	88	Low
MMP12	HCC827_LUNG	0	lung	Topotecan	3.661	Topotecan -> TOP1 (n = 88)	88	Low
MMP12	HCC827_LUNG	0	lung	LBW242	8	LBW242 -> XIAP (n = 87)	87	Low
MMP12	HCC827_LUNG	0	lung	PD-0325901	8	PD-0325901 -> MEK (n = 88)	88	Low
MMP12	HCC827_LUNG	0	lung	Paclitaxel	0.011	Paclitaxel -> TUBB1 (n = 88)	88	Low
MMP12	HCC827_LUNG	0	lung	AZD6244	8	AZD6244 -> MEK (n = 87)	87	Low
MMP12	HCC827_LUNG	0	lung	PLX4720	8	PLX4720 -> RAF (n = 88)	88	Low
MMP12	HCC827_LUNG	0	lung	TAE684	0.036	TAE684 -> ALK (n = 88)	88	Low
MMP12	HCC827_LUNG	0	lung	TKI258	8	TKI258 -> FGFR (n = 88)	88	Low
MMP12	HCC827_LUNG	0	lung	Erlotinib	0.039	Erlotinib -> EGFR (n = 88)	88	Low
MMP12	IALM_LUNG	0	lung	AEW541	8	AEW541 -> IGF1R (n = 88)	88	Low
MMP12	IALM_LUNG	0	lung	Nilotinib	8	Nilotinib -> ABL (n = 71)	71	Low
MMP12	IALM_LUNG	0	lung	17-AAG	8	17-AAG -> HSP90 (n = 88)	88	Low
MMP12	IALM_LUNG	0	lung	PHA-665752	8	PHA-665752 -> c-MET (n = 87)	87	Low
MMP12	IALM_LUNG	0	lung	Lapatinib	8	Lapatinib -> EGFR (n = 88)	88	Low
MMP12	IALM_LUNG	0	lung	Nutlin-3	8	Nutlin-3 -> MDM2 (n = 88)	88	Low
MMP12	IALM_LUNG	0	lung	AZD0530	8	AZD0530 -> ABL (n = 88)	88	Low
MMP12	IALM_LUNG	0	lung	PF2341066	8	PF2341066 -> c-MET (n = 88)	88	Low
MMP12	IALM_LUNG	0	lung	L-685458	8	L-685458 -> GS (n = 85)	85	Low
MMP12	IALM_LUNG	0	lung	ZD-6474	8	ZD-6474 -> EGFR (n = 88)	88	Low
MMP12	IALM_LUNG	0	lung	Panobinostat	0.118	Panobinostat -> HDAC (n = 86)	86	Low
MMP12	IALM_LUNG	0	lung	Sorafenib	6.588	Sorafenib -> RTK (n = 88)	88	Low
MMP12	IALM_LUNG	0	lung	Irinotecan	1.087	Irinotecan -> TOP1 (n = 45)	45	Low
MMP12	IALM_LUNG	0	lung	Topotecan	0.781	Topotecan -> TOP1 (n = 88)	88	Low
MMP12	IALM_LUNG	0	lung	LBW242	8	LBW242 -> XIAP (n = 87)	87	Low
MMP12	IALM_LUNG	0	lung	PD-0325901	8	PD-0325901 -> MEK (n = 88)	88	Low
MMP12	IALM_LUNG	0	lung	PD-0332991	8	PD-0332991 -> CDK4 (n = 71)	71	Low
MMP12	IALM_LUNG	0	lung	Paclitaxel	8	Paclitaxel -> TUBB1 (n = 88)	88	Low
MMP12	IALM_LUNG	0	lung	AZD6244	8	AZD6244 -> MEK (n = 87)	87	Low
MMP12	IALM_LUNG	0	lung	PLX4720	8	PLX4720 -> RAF (n = 88)	88	Low
MMP12	IALM_LUNG	0	lung	RAF265	2.579	RAF265 -> RAF (n = 77)	77	Low
MMP12	IALM_LUNG	0	lung	TAE684	8	TAE684 -> ALK (n = 88)	88	Low
MMP12	IALM_LUNG	0	lung	TKI258	8	TKI258 -> FGFR (n = 88)	88	Low
MMP12	IALM_LUNG	0	lung	Erlotinib	8	Erlotinib -> EGFR (n = 88)	88	Low
MMP12	KNS62_LUNG	0.123	lung	AEW541	8	AEW541 -> IGF1R (n = 88)	88	High
MMP12	KNS62_LUNG	0.123	lung	17-AAG	0.577	17-AAG -> HSP90 (n = 88)	88	High
MMP12	KNS62_LUNG	0.123	lung	PHA-665752	8	PHA-665752 -> c-MET (n = 87)	87	High
MMP12	KNS62_LUNG	0.123	lung	Lapatinib	8	Lapatinib -> EGFR (n = 88)	88	High
MMP12	KNS62_LUNG	0.123	lung	Nutlin-3	8	Nutlin-3 -> MDM2 (n = 88)	88	High
MMP12	KNS62_LUNG	0.123	lung	AZD0530	8	AZD0530 -> ABL (n = 88)	88	High
MMP12	KNS62_LUNG	0.123	lung	PF2341066	8	PF2341066 -> c-MET (n = 88)	88	High
MMP12	KNS62_LUNG	0.123	lung	L-685458	8	L-685458 -> GS (n = 85)	85	High
MMP12	KNS62_LUNG	0.123	lung	ZD-6474	8	ZD-6474 -> EGFR (n = 88)	88	High
MMP12	KNS62_LUNG	0.123	lung	Panobinostat	0.08	Panobinostat -> HDAC (n = 86)	86	High
MMP12	KNS62_LUNG	0.123	lung	Sorafenib	8	Sorafenib -> RTK (n = 88)	88	High
MMP12	KNS62_LUNG	0.123	lung	Topotecan	1.695	Topotecan -> TOP1 (n = 88)	88	High
MMP12	KNS62_LUNG	0.123	lung	LBW242	8	LBW242 -> XIAP (n = 87)	87	High
MMP12	KNS62_LUNG	0.123	lung	PD-0325901	1.195	PD-0325901 -> MEK (n = 88)	88	High
MMP12	KNS62_LUNG	0.123	lung	Paclitaxel	0.008	Paclitaxel -> TUBB1 (n = 88)	88	High
MMP12	KNS62_LUNG	0.123	lung	AZD6244	8	AZD6244 -> MEK (n = 87)	87	High
MMP12	KNS62_LUNG	0.123	lung	PLX4720	8	PLX4720 -> RAF (n = 88)	88	High
MMP12	KNS62_LUNG	0.123	lung	RAF265	8	RAF265 -> RAF (n = 77)	77	High
MMP12	KNS62_LUNG	0.123	lung	TAE684	8	TAE684 -> ALK (n = 88)	88	High
MMP12	KNS62_LUNG	0.123	lung	TKI258	8	TKI258 -> FGFR (n = 88)	88	High
MMP12	KNS62_LUNG	0.123	lung	Erlotinib	8	Erlotinib -> EGFR (n = 88)	88	High
MMP12	LCLC103H_LUNG	0.059	lung	AEW541	8	AEW541 -> IGF1R (n = 88)	88	High
MMP12	LCLC103H_LUNG	0.059	lung	Nilotinib	8	Nilotinib -> ABL (n = 71)	71	High
MMP12	LCLC103H_LUNG	0.059	lung	17-AAG	3.666	17-AAG -> HSP90 (n = 88)	88	High
MMP12	LCLC103H_LUNG	0.059	lung	PHA-665752	8	PHA-665752 -> c-MET (n = 87)	87	High
MMP12	LCLC103H_LUNG	0.059	lung	Lapatinib	8	Lapatinib -> EGFR (n = 88)	88	High
MMP12	LCLC103H_LUNG	0.059	lung	Nutlin-3	8	Nutlin-3 -> MDM2 (n = 88)	88	High
MMP12	LCLC103H_LUNG	0.059	lung	AZD0530	8	AZD0530 -> ABL (n = 88)	88	High
MMP12	LCLC103H_LUNG	0.059	lung	PF2341066	8	PF2341066 -> c-MET (n = 88)	88	High
MMP12	LCLC103H_LUNG	0.059	lung	L-685458	8	L-685458 -> GS (n = 85)	85	High
MMP12	LCLC103H_LUNG	0.059	lung	ZD-6474	8	ZD-6474 -> EGFR (n = 88)	88	High
MMP12	LCLC103H_LUNG	0.059	lung	Panobinostat	0.104	Panobinostat -> HDAC (n = 86)	86	High
MMP12	LCLC103H_LUNG	0.059	lung	Sorafenib	8	Sorafenib -> RTK (n = 88)	88	High
MMP12	LCLC103H_LUNG	0.059	lung	Irinotecan	1.153	Irinotecan -> TOP1 (n = 45)	45	High
MMP12	LCLC103H_LUNG	0.059	lung	Topotecan	0.984	Topotecan -> TOP1 (n = 88)	88	High
MMP12	LCLC103H_LUNG	0.059	lung	LBW242	8	LBW242 -> XIAP (n = 87)	87	High
MMP12	LCLC103H_LUNG	0.059	lung	PD-0325901	8	PD-0325901 -> MEK (n = 88)	88	High
MMP12	LCLC103H_LUNG	0.059	lung	PD-0332991	8	PD-0332991 -> CDK4 (n = 71)	71	High
MMP12	LCLC103H_LUNG	0.059	lung	Paclitaxel	0.021	Paclitaxel -> TUBB1 (n = 88)	88	High
MMP12	LCLC103H_LUNG	0.059	lung	AZD6244	8	AZD6244 -> MEK (n = 87)	87	High
MMP12	LCLC103H_LUNG	0.059	lung	PLX4720	8	PLX4720 -> RAF (n = 88)	88	High
MMP12	LCLC103H_LUNG	0.059	lung	RAF265	3.897	RAF265 -> RAF (n = 77)	77	High
MMP12	LCLC103H_LUNG	0.059	lung	TAE684	7.561	TAE684 -> ALK (n = 88)	88	High
MMP12	LCLC103H_LUNG	0.059	lung	TKI258	8	TKI258 -> FGFR (n = 88)	88	High
MMP12	LCLC103H_LUNG	0.059	lung	Erlotinib	8	Erlotinib -> EGFR (n = 88)	88	High
MMP12	LOUNH91_LUNG	0.104	lung	AEW541	8	AEW541 -> IGF1R (n = 88)	88	High
MMP12	LOUNH91_LUNG	0.104	lung	Nilotinib	8	Nilotinib -> ABL (n = 71)	71	High
MMP12	LOUNH91_LUNG	0.104	lung	17-AAG	8	17-AAG -> HSP90 (n = 88)	88	High
MMP12	LOUNH91_LUNG	0.104	lung	PHA-665752	8	PHA-665752 -> c-MET (n = 87)	87	High
MMP12	LOUNH91_LUNG	0.104	lung	Lapatinib	8	Lapatinib -> EGFR (n = 88)	88	High
MMP12	LOUNH91_LUNG	0.104	lung	Nutlin-3	8	Nutlin-3 -> MDM2 (n = 88)	88	High
MMP12	LOUNH91_LUNG	0.104	lung	AZD0530	8	AZD0530 -> ABL (n = 88)	88	High
MMP12	LOUNH91_LUNG	0.104	lung	PF2341066	8	PF2341066 -> c-MET (n = 88)	88	High
MMP12	LOUNH91_LUNG	0.104	lung	L-685458	8	L-685458 -> GS (n = 85)	85	High
MMP12	LOUNH91_LUNG	0.104	lung	ZD-6474	8	ZD-6474 -> EGFR (n = 88)	88	High
MMP12	LOUNH91_LUNG	0.104	lung	Panobinostat	0.182	Panobinostat -> HDAC (n = 86)	86	High
MMP12	LOUNH91_LUNG	0.104	lung	Sorafenib	8	Sorafenib -> RTK (n = 88)	88	High
MMP12	LOUNH91_LUNG	0.104	lung	Irinotecan	0.077	Irinotecan -> TOP1 (n = 45)	45	High
MMP12	LOUNH91_LUNG	0.104	lung	Topotecan	0.466	Topotecan -> TOP1 (n = 88)	88	High
MMP12	LOUNH91_LUNG	0.104	lung	LBW242	8	LBW242 -> XIAP (n = 87)	87	High
MMP12	LOUNH91_LUNG	0.104	lung	PD-0325901	8	PD-0325901 -> MEK (n = 88)	88	High
MMP12	LOUNH91_LUNG	0.104	lung	PD-0332991	8	PD-0332991 -> CDK4 (n = 71)	71	High
MMP12	LOUNH91_LUNG	0.104	lung	Paclitaxel	0.007	Paclitaxel -> TUBB1 (n = 88)	88	High
MMP12	LOUNH91_LUNG	0.104	lung	AZD6244	8	AZD6244 -> MEK (n = 87)	87	High
MMP12	LOUNH91_LUNG	0.104	lung	PLX4720	8	PLX4720 -> RAF (n = 88)	88	High
MMP12	LOUNH91_LUNG	0.104	lung	RAF265	8	RAF265 -> RAF (n = 77)	77	High
MMP12	LOUNH91_LUNG	0.104	lung	TAE684	2.28	TAE684 -> ALK (n = 88)	88	High
MMP12	LOUNH91_LUNG	0.104	lung	TKI258	8	TKI258 -> FGFR (n = 88)	88	High
MMP12	LOUNH91_LUNG	0.104	lung	Erlotinib	8	Erlotinib -> EGFR (n = 88)	88	High
MMP12	LU99_LUNG	0	lung	AEW541	1.976	AEW541 -> IGF1R (n = 88)	88	Low
MMP12	LU99_LUNG	0	lung	Nilotinib	8	Nilotinib -> ABL (n = 71)	71	Low
MMP12	LU99_LUNG	0	lung	17-AAG	0.052	17-AAG -> HSP90 (n = 88)	88	Low
MMP12	LU99_LUNG	0	lung	PHA-665752	8	PHA-665752 -> c-MET (n = 87)	87	Low
MMP12	LU99_LUNG	0	lung	Lapatinib	3.927	Lapatinib -> EGFR (n = 88)	88	Low
MMP12	LU99_LUNG	0	lung	Nutlin-3	8	Nutlin-3 -> MDM2 (n = 88)	88	Low
MMP12	LU99_LUNG	0	lung	AZD0530	8	AZD0530 -> ABL (n = 88)	88	Low
MMP12	LU99_LUNG	0	lung	PF2341066	2.937	PF2341066 -> c-MET (n = 88)	88	Low
MMP12	LU99_LUNG	0	lung	L-685458	7.811	L-685458 -> GS (n = 85)	85	Low
MMP12	LU99_LUNG	0	lung	ZD-6474	5.119	ZD-6474 -> EGFR (n = 88)	88	Low
MMP12	LU99_LUNG	0	lung	Panobinostat	0.064	Panobinostat -> HDAC (n = 86)	86	Low
MMP12	LU99_LUNG	0	lung	Sorafenib	4.511	Sorafenib -> RTK (n = 88)	88	Low
MMP12	LU99_LUNG	0	lung	Irinotecan	0.035	Irinotecan -> TOP1 (n = 45)	45	Low
MMP12	LU99_LUNG	0	lung	Topotecan	0.052	Topotecan -> TOP1 (n = 88)	88	Low
MMP12	LU99_LUNG	0	lung	LBW242	8	LBW242 -> XIAP (n = 87)	87	Low
MMP12	LU99_LUNG	0	lung	PD-0325901	0.254	PD-0325901 -> MEK (n = 88)	88	Low
MMP12	LU99_LUNG	0	lung	PD-0332991	2.549	PD-0332991 -> CDK4 (n = 71)	71	Low
MMP12	LU99_LUNG	0	lung	Paclitaxel	0.002	Paclitaxel -> TUBB1 (n = 88)	88	Low
MMP12	LU99_LUNG	0	lung	AZD6244	1.275	AZD6244 -> MEK (n = 87)	87	Low
MMP12	LU99_LUNG	0	lung	PLX4720	4.744	PLX4720 -> RAF (n = 88)	88	Low
MMP12	LU99_LUNG	0	lung	RAF265	0.402	RAF265 -> RAF (n = 77)	77	Low
MMP12	LU99_LUNG	0	lung	TAE684	1.222	TAE684 -> ALK (n = 88)	88	Low
MMP12	LU99_LUNG	0	lung	TKI258	1.076	TKI258 -> FGFR (n = 88)	88	Low
MMP12	LU99_LUNG	0	lung	Erlotinib	5.644	Erlotinib -> EGFR (n = 88)	88	Low
MMP12	LUDLU1_LUNG	0	lung	AEW541	1.434	AEW541 -> IGF1R (n = 88)	88	Low
MMP12	LUDLU1_LUNG	0	lung	Nilotinib	4.289	Nilotinib -> ABL (n = 71)	71	Low
MMP12	LUDLU1_LUNG	0	lung	17-AAG	0.049	17-AAG -> HSP90 (n = 88)	88	Low
MMP12	LUDLU1_LUNG	0	lung	PHA-665752	8	PHA-665752 -> c-MET (n = 87)	87	Low
MMP12	LUDLU1_LUNG	0	lung	Lapatinib	2.32	Lapatinib -> EGFR (n = 88)	88	Low
MMP12	LUDLU1_LUNG	0	lung	Nutlin-3	8	Nutlin-3 -> MDM2 (n = 88)	88	Low
MMP12	LUDLU1_LUNG	0	lung	AZD0530	5.547	AZD0530 -> ABL (n = 88)	88	Low
MMP12	LUDLU1_LUNG	0	lung	PF2341066	8	PF2341066 -> c-MET (n = 88)	88	Low
MMP12	LUDLU1_LUNG	0	lung	L-685458	8	L-685458 -> GS (n = 85)	85	Low
MMP12	LUDLU1_LUNG	0	lung	ZD-6474	1.826	ZD-6474 -> EGFR (n = 88)	88	Low
MMP12	LUDLU1_LUNG	0	lung	Panobinostat	0.044	Panobinostat -> HDAC (n = 86)	86	Low
MMP12	LUDLU1_LUNG	0	lung	Sorafenib	8	Sorafenib -> RTK (n = 88)	88	Low
MMP12	LUDLU1_LUNG	0	lung	Topotecan	0.058	Topotecan -> TOP1 (n = 88)	88	Low
MMP12	LUDLU1_LUNG	0	lung	LBW242	8	LBW242 -> XIAP (n = 87)	87	Low
MMP12	LUDLU1_LUNG	0	lung	PD-0325901	8	PD-0325901 -> MEK (n = 88)	88	Low
MMP12	LUDLU1_LUNG	0	lung	PD-0332991	8	PD-0332991 -> CDK4 (n = 71)	71	Low
MMP12	LUDLU1_LUNG	0	lung	Paclitaxel	0.004	Paclitaxel -> TUBB1 (n = 88)	88	Low
MMP12	LUDLU1_LUNG	0	lung	AZD6244	8	AZD6244 -> MEK (n = 87)	87	Low
MMP12	LUDLU1_LUNG	0	lung	PLX4720	8	PLX4720 -> RAF (n = 88)	88	Low
MMP12	LUDLU1_LUNG	0	lung	RAF265	3.118	RAF265 -> RAF (n = 77)	77	Low
MMP12	LUDLU1_LUNG	0	lung	TAE684	1.14	TAE684 -> ALK (n = 88)	88	Low
MMP12	LUDLU1_LUNG	0	lung	TKI258	8	TKI258 -> FGFR (n = 88)	88	Low
MMP12	LUDLU1_LUNG	0	lung	Erlotinib	1.652	Erlotinib -> EGFR (n = 88)	88	Low
MMP12	MORCPR_LUNG	0	lung	AEW541	8	AEW541 -> IGF1R (n = 88)	88	Low
MMP12	MORCPR_LUNG	0	lung	17-AAG	0.076	17-AAG -> HSP90 (n = 88)	88	Low
MMP12	MORCPR_LUNG	0	lung	PHA-665752	8	PHA-665752 -> c-MET (n = 87)	87	Low
MMP12	MORCPR_LUNG	0	lung	Lapatinib	8	Lapatinib -> EGFR (n = 88)	88	Low
MMP12	MORCPR_LUNG	0	lung	Nutlin-3	8	Nutlin-3 -> MDM2 (n = 88)	88	Low
MMP12	MORCPR_LUNG	0	lung	AZD0530	8	AZD0530 -> ABL (n = 88)	88	Low
MMP12	MORCPR_LUNG	0	lung	PF2341066	8	PF2341066 -> c-MET (n = 88)	88	Low
MMP12	MORCPR_LUNG	0	lung	L-685458	8	L-685458 -> GS (n = 85)	85	Low
MMP12	MORCPR_LUNG	0	lung	ZD-6474	8	ZD-6474 -> EGFR (n = 88)	88	Low
MMP12	MORCPR_LUNG	0	lung	Panobinostat	0.03	Panobinostat -> HDAC (n = 86)	86	Low
MMP12	MORCPR_LUNG	0	lung	Sorafenib	8	Sorafenib -> RTK (n = 88)	88	Low
MMP12	MORCPR_LUNG	0	lung	Topotecan	0.934	Topotecan -> TOP1 (n = 88)	88	Low
MMP12	MORCPR_LUNG	0	lung	LBW242	8	LBW242 -> XIAP (n = 87)	87	Low
MMP12	MORCPR_LUNG	0	lung	PD-0325901	8	PD-0325901 -> MEK (n = 88)	88	Low
MMP12	MORCPR_LUNG	0	lung	Paclitaxel	0.007	Paclitaxel -> TUBB1 (n = 88)	88	Low
MMP12	MORCPR_LUNG	0	lung	AZD6244	8	AZD6244 -> MEK (n = 87)	87	Low
MMP12	MORCPR_LUNG	0	lung	PLX4720	8	PLX4720 -> RAF (n = 88)	88	Low
MMP12	MORCPR_LUNG	0	lung	TAE684	8	TAE684 -> ALK (n = 88)	88	Low
MMP12	MORCPR_LUNG	0	lung	TKI258	8	TKI258 -> FGFR (n = 88)	88	Low
MMP12	MORCPR_LUNG	0	lung	Erlotinib	8	Erlotinib -> EGFR (n = 88)	88	Low
MMP12	NCIH1048_LUNG	0	lung	AEW541	8	AEW541 -> IGF1R (n = 88)	88	Low
MMP12	NCIH1048_LUNG	0	lung	Nilotinib	8	Nilotinib -> ABL (n = 71)	71	Low
MMP12	NCIH1048_LUNG	0	lung	17-AAG	0.049	17-AAG -> HSP90 (n = 88)	88	Low
MMP12	NCIH1048_LUNG	0	lung	PHA-665752	8	PHA-665752 -> c-MET (n = 87)	87	Low
MMP12	NCIH1048_LUNG	0	lung	Lapatinib	8	Lapatinib -> EGFR (n = 88)	88	Low
MMP12	NCIH1048_LUNG	0	lung	Nutlin-3	8	Nutlin-3 -> MDM2 (n = 88)	88	Low
MMP12	NCIH1048_LUNG	0	lung	AZD0530	3.12	AZD0530 -> ABL (n = 88)	88	Low
MMP12	NCIH1048_LUNG	0	lung	PF2341066	4.135	PF2341066 -> c-MET (n = 88)	88	Low
MMP12	NCIH1048_LUNG	0	lung	L-685458	8	L-685458 -> GS (n = 85)	85	Low
MMP12	NCIH1048_LUNG	0	lung	ZD-6474	2.659	ZD-6474 -> EGFR (n = 88)	88	Low
MMP12	NCIH1048_LUNG	0	lung	Panobinostat	0.051	Panobinostat -> HDAC (n = 86)	86	Low
MMP12	NCIH1048_LUNG	0	lung	Sorafenib	7.315	Sorafenib -> RTK (n = 88)	88	Low
MMP12	NCIH1048_LUNG	0	lung	Irinotecan	0.041	Irinotecan -> TOP1 (n = 45)	45	Low
MMP12	NCIH1048_LUNG	0	lung	Topotecan	0.021	Topotecan -> TOP1 (n = 88)	88	Low
MMP12	NCIH1048_LUNG	0	lung	LBW242	8	LBW242 -> XIAP (n = 87)	87	Low
MMP12	NCIH1048_LUNG	0	lung	PD-0325901	8	PD-0325901 -> MEK (n = 88)	88	Low
MMP12	NCIH1048_LUNG	0	lung	PD-0332991	8	PD-0332991 -> CDK4 (n = 71)	71	Low
MMP12	NCIH1048_LUNG	0	lung	Paclitaxel	0.004	Paclitaxel -> TUBB1 (n = 88)	88	Low
MMP12	NCIH1048_LUNG	0	lung	AZD6244	8	AZD6244 -> MEK (n = 87)	87	Low
MMP12	NCIH1048_LUNG	0	lung	PLX4720	8	PLX4720 -> RAF (n = 88)	88	Low
MMP12	NCIH1048_LUNG	0	lung	RAF265	2.34	RAF265 -> RAF (n = 77)	77	Low
MMP12	NCIH1048_LUNG	0	lung	TAE684	1.485	TAE684 -> ALK (n = 88)	88	Low
MMP12	NCIH1048_LUNG	0	lung	TKI258	3.467	TKI258 -> FGFR (n = 88)	88	Low
MMP12	NCIH1048_LUNG	0	lung	Erlotinib	8	Erlotinib -> EGFR (n = 88)	88	Low
MMP12	NCIH1092_LUNG	0	lung	AEW541	8	AEW541 -> IGF1R (n = 88)	88	Low
MMP12	NCIH1092_LUNG	0	lung	Nilotinib	8	Nilotinib -> ABL (n = 71)	71	Low
MMP12	NCIH1092_LUNG	0	lung	17-AAG	8	17-AAG -> HSP90 (n = 88)	88	Low
MMP12	NCIH1092_LUNG	0	lung	PHA-665752	8	PHA-665752 -> c-MET (n = 87)	87	Low
MMP12	NCIH1092_LUNG	0	lung	Lapatinib	8	Lapatinib -> EGFR (n = 88)	88	Low
MMP12	NCIH1092_LUNG	0	lung	Nutlin-3	8	Nutlin-3 -> MDM2 (n = 88)	88	Low
MMP12	NCIH1092_LUNG	0	lung	AZD0530	8	AZD0530 -> ABL (n = 88)	88	Low
MMP12	NCIH1092_LUNG	0	lung	PF2341066	8	PF2341066 -> c-MET (n = 88)	88	Low
MMP12	NCIH1092_LUNG	0	lung	L-685458	8	L-685458 -> GS (n = 85)	85	Low
MMP12	NCIH1092_LUNG	0	lung	ZD-6474	8	ZD-6474 -> EGFR (n = 88)	88	Low
MMP12	NCIH1092_LUNG	0	lung	Panobinostat	0.067	Panobinostat -> HDAC (n = 86)	86	Low
MMP12	NCIH1092_LUNG	0	lung	Sorafenib	8	Sorafenib -> RTK (n = 88)	88	Low
MMP12	NCIH1092_LUNG	0	lung	Irinotecan	0.143	Irinotecan -> TOP1 (n = 45)	45	Low
MMP12	NCIH1092_LUNG	0	lung	Topotecan	0.433	Topotecan -> TOP1 (n = 88)	88	Low
MMP12	NCIH1092_LUNG	0	lung	LBW242	8	LBW242 -> XIAP (n = 87)	87	Low
MMP12	NCIH1092_LUNG	0	lung	PD-0325901	8	PD-0325901 -> MEK (n = 88)	88	Low
MMP12	NCIH1092_LUNG	0	lung	PD-0332991	8	PD-0332991 -> CDK4 (n = 71)	71	Low
MMP12	NCIH1092_LUNG	0	lung	Paclitaxel	8	Paclitaxel -> TUBB1 (n = 88)	88	Low
MMP12	NCIH1092_LUNG	0	lung	AZD6244	8	AZD6244 -> MEK (n = 87)	87	Low
MMP12	NCIH1092_LUNG	0	lung	PLX4720	8	PLX4720 -> RAF (n = 88)	88	Low
MMP12	NCIH1092_LUNG	0	lung	RAF265	8	RAF265 -> RAF (n = 77)	77	Low
MMP12	NCIH1092_LUNG	0	lung	TAE684	8	TAE684 -> ALK (n = 88)	88	Low
MMP12	NCIH1092_LUNG	0	lung	TKI258	8	TKI258 -> FGFR (n = 88)	88	Low
MMP12	NCIH1092_LUNG	0	lung	Erlotinib	8	Erlotinib -> EGFR (n = 88)	88	Low
MMP12	NCIH1155_LUNG	0	lung	AEW541	7.266	AEW541 -> IGF1R (n = 88)	88	Low
MMP12	NCIH1155_LUNG	0	lung	17-AAG	0.117	17-AAG -> HSP90 (n = 88)	88	Low
MMP12	NCIH1155_LUNG	0	lung	PHA-665752	8	PHA-665752 -> c-MET (n = 87)	87	Low
MMP12	NCIH1155_LUNG	0	lung	Lapatinib	8	Lapatinib -> EGFR (n = 88)	88	Low
MMP12	NCIH1155_LUNG	0	lung	Nutlin-3	8	Nutlin-3 -> MDM2 (n = 88)	88	Low
MMP12	NCIH1155_LUNG	0	lung	AZD0530	8	AZD0530 -> ABL (n = 88)	88	Low
MMP12	NCIH1155_LUNG	0	lung	PF2341066	2.581	PF2341066 -> c-MET (n = 88)	88	Low
MMP12	NCIH1155_LUNG	0	lung	L-685458	8	L-685458 -> GS (n = 85)	85	Low
MMP12	NCIH1155_LUNG	0	lung	ZD-6474	8	ZD-6474 -> EGFR (n = 88)	88	Low
MMP12	NCIH1155_LUNG	0	lung	Panobinostat	0.046	Panobinostat -> HDAC (n = 86)	86	Low
MMP12	NCIH1155_LUNG	0	lung	Sorafenib	8	Sorafenib -> RTK (n = 88)	88	Low
MMP12	NCIH1155_LUNG	0	lung	Topotecan	0.052	Topotecan -> TOP1 (n = 88)	88	Low
MMP12	NCIH1155_LUNG	0	lung	LBW242	8	LBW242 -> XIAP (n = 87)	87	Low
MMP12	NCIH1155_LUNG	0	lung	PD-0325901	8	PD-0325901 -> MEK (n = 88)	88	Low
MMP12	NCIH1155_LUNG	0	lung	Paclitaxel	0.04	Paclitaxel -> TUBB1 (n = 88)	88	Low
MMP12	NCIH1155_LUNG	0	lung	AZD6244	8	AZD6244 -> MEK (n = 87)	87	Low
MMP12	NCIH1155_LUNG	0	lung	PLX4720	8	PLX4720 -> RAF (n = 88)	88	Low
MMP12	NCIH1155_LUNG	0	lung	TAE684	0.315	TAE684 -> ALK (n = 88)	88	Low
MMP12	NCIH1155_LUNG	0	lung	TKI258	3.735	TKI258 -> FGFR (n = 88)	88	Low
MMP12	NCIH1155_LUNG	0	lung	Erlotinib	8	Erlotinib -> EGFR (n = 88)	88	Low
MMP12	NCIH1184_LUNG	0.017	lung	AEW541	8	AEW541 -> IGF1R (n = 88)	88	High
MMP12	NCIH1184_LUNG	0.017	lung	Nilotinib	8	Nilotinib -> ABL (n = 71)	71	High
MMP12	NCIH1184_LUNG	0.017	lung	17-AAG	0.231	17-AAG -> HSP90 (n = 88)	88	High
MMP12	NCIH1184_LUNG	0.017	lung	PHA-665752	8	PHA-665752 -> c-MET (n = 87)	87	High
MMP12	NCIH1184_LUNG	0.017	lung	Lapatinib	8	Lapatinib -> EGFR (n = 88)	88	High
MMP12	NCIH1184_LUNG	0.017	lung	Nutlin-3	8	Nutlin-3 -> MDM2 (n = 88)	88	High
MMP12	NCIH1184_LUNG	0.017	lung	AZD0530	8	AZD0530 -> ABL (n = 88)	88	High
MMP12	NCIH1184_LUNG	0.017	lung	PF2341066	8	PF2341066 -> c-MET (n = 88)	88	High
MMP12	NCIH1184_LUNG	0.017	lung	L-685458	8	L-685458 -> GS (n = 85)	85	High
MMP12	NCIH1184_LUNG	0.017	lung	ZD-6474	8	ZD-6474 -> EGFR (n = 88)	88	High
MMP12	NCIH1184_LUNG	0.017	lung	Panobinostat	0.025	Panobinostat -> HDAC (n = 86)	86	High
MMP12	NCIH1184_LUNG	0.017	lung	Sorafenib	8	Sorafenib -> RTK (n = 88)	88	High
MMP12	NCIH1184_LUNG	0.017	lung	Irinotecan	0.032	Irinotecan -> TOP1 (n = 45)	45	High
MMP12	NCIH1184_LUNG	0.017	lung	Topotecan	0.109	Topotecan -> TOP1 (n = 88)	88	High
MMP12	NCIH1184_LUNG	0.017	lung	LBW242	8	LBW242 -> XIAP (n = 87)	87	High
MMP12	NCIH1184_LUNG	0.017	lung	PD-0325901	8	PD-0325901 -> MEK (n = 88)	88	High
MMP12	NCIH1184_LUNG	0.017	lung	PD-0332991	8	PD-0332991 -> CDK4 (n = 71)	71	High
MMP12	NCIH1184_LUNG	0.017	lung	Paclitaxel	0.006	Paclitaxel -> TUBB1 (n = 88)	88	High
MMP12	NCIH1184_LUNG	0.017	lung	AZD6244	8	AZD6244 -> MEK (n = 87)	87	High
MMP12	NCIH1184_LUNG	0.017	lung	PLX4720	8	PLX4720 -> RAF (n = 88)	88	High
MMP12	NCIH1184_LUNG	0.017	lung	RAF265	8	RAF265 -> RAF (n = 77)	77	High
MMP12	NCIH1184_LUNG	0.017	lung	TAE684	8	TAE684 -> ALK (n = 88)	88	High
MMP12	NCIH1184_LUNG	0.017	lung	TKI258	8	TKI258 -> FGFR (n = 88)	88	High
MMP12	NCIH1184_LUNG	0.017	lung	Erlotinib	8	Erlotinib -> EGFR (n = 88)	88	High
MMP12	NCIH1299_LUNG	0.027	lung	AEW541	5.332	AEW541 -> IGF1R (n = 88)	88	High
MMP12	NCIH1299_LUNG	0.027	lung	17-AAG	0.267	17-AAG -> HSP90 (n = 88)	88	High
MMP12	NCIH1299_LUNG	0.027	lung	PHA-665752	8	PHA-665752 -> c-MET (n = 87)	87	High
MMP12	NCIH1299_LUNG	0.027	lung	Lapatinib	8	Lapatinib -> EGFR (n = 88)	88	High
MMP12	NCIH1299_LUNG	0.027	lung	Nutlin-3	8	Nutlin-3 -> MDM2 (n = 88)	88	High
MMP12	NCIH1299_LUNG	0.027	lung	AZD0530	8	AZD0530 -> ABL (n = 88)	88	High
MMP12	NCIH1299_LUNG	0.027	lung	PF2341066	8	PF2341066 -> c-MET (n = 88)	88	High
MMP12	NCIH1299_LUNG	0.027	lung	L-685458	8	L-685458 -> GS (n = 85)	85	High
MMP12	NCIH1299_LUNG	0.027	lung	ZD-6474	8	ZD-6474 -> EGFR (n = 88)	88	High
MMP12	NCIH1299_LUNG	0.027	lung	Panobinostat	0.151	Panobinostat -> HDAC (n = 86)	86	High
MMP12	NCIH1299_LUNG	0.027	lung	Sorafenib	8	Sorafenib -> RTK (n = 88)	88	High
MMP12	NCIH1299_LUNG	0.027	lung	Topotecan	0.254	Topotecan -> TOP1 (n = 88)	88	High
MMP12	NCIH1299_LUNG	0.027	lung	LBW242	8	LBW242 -> XIAP (n = 87)	87	High
MMP12	NCIH1299_LUNG	0.027	lung	PD-0325901	0.44	PD-0325901 -> MEK (n = 88)	88	High
MMP12	NCIH1299_LUNG	0.027	lung	Paclitaxel	0.015	Paclitaxel -> TUBB1 (n = 88)	88	High
MMP12	NCIH1299_LUNG	0.027	lung	AZD6244	8	AZD6244 -> MEK (n = 87)	87	High
MMP12	NCIH1299_LUNG	0.027	lung	PLX4720	8	PLX4720 -> RAF (n = 88)	88	High
MMP12	NCIH1299_LUNG	0.027	lung	RAF265	0.721	RAF265 -> RAF (n = 77)	77	High
MMP12	NCIH1299_LUNG	0.027	lung	TAE684	4.314	TAE684 -> ALK (n = 88)	88	High
MMP12	NCIH1299_LUNG	0.027	lung	TKI258	5.109	TKI258 -> FGFR (n = 88)	88	High
MMP12	NCIH1299_LUNG	0.027	lung	Erlotinib	8	Erlotinib -> EGFR (n = 88)	88	High
MMP12	NCIH1339_LUNG	0.038	lung	AEW541	8	AEW541 -> IGF1R (n = 88)	88	High
MMP12	NCIH1339_LUNG	0.038	lung	Nilotinib	7.785	Nilotinib -> ABL (n = 71)	71	High
MMP12	NCIH1339_LUNG	0.038	lung	17-AAG	0.027	17-AAG -> HSP90 (n = 88)	88	High
MMP12	NCIH1339_LUNG	0.038	lung	PHA-665752	8	PHA-665752 -> c-MET (n = 87)	87	High
MMP12	NCIH1339_LUNG	0.038	lung	Lapatinib	8	Lapatinib -> EGFR (n = 88)	88	High
MMP12	NCIH1339_LUNG	0.038	lung	Nutlin-3	8	Nutlin-3 -> MDM2 (n = 88)	88	High
MMP12	NCIH1339_LUNG	0.038	lung	AZD0530	8	AZD0530 -> ABL (n = 88)	88	High
MMP12	NCIH1339_LUNG	0.038	lung	PF2341066	8	PF2341066 -> c-MET (n = 88)	88	High
MMP12	NCIH1339_LUNG	0.038	lung	L-685458	8	L-685458 -> GS (n = 85)	85	High
MMP12	NCIH1339_LUNG	0.038	lung	ZD-6474	8	ZD-6474 -> EGFR (n = 88)	88	High
MMP12	NCIH1339_LUNG	0.038	lung	Panobinostat	0.072	Panobinostat -> HDAC (n = 86)	86	High
MMP12	NCIH1339_LUNG	0.038	lung	Sorafenib	5.292	Sorafenib -> RTK (n = 88)	88	High
MMP12	NCIH1339_LUNG	0.038	lung	Irinotecan	0.158	Irinotecan -> TOP1 (n = 45)	45	High
MMP12	NCIH1339_LUNG	0.038	lung	Topotecan	0.153	Topotecan -> TOP1 (n = 88)	88	High
MMP12	NCIH1339_LUNG	0.038	lung	LBW242	8	LBW242 -> XIAP (n = 87)	87	High
MMP12	NCIH1339_LUNG	0.038	lung	PD-0325901	8	PD-0325901 -> MEK (n = 88)	88	High
MMP12	NCIH1339_LUNG	0.038	lung	PD-0332991	8	PD-0332991 -> CDK4 (n = 71)	71	High
MMP12	NCIH1339_LUNG	0.038	lung	Paclitaxel	0.014	Paclitaxel -> TUBB1 (n = 88)	88	High
MMP12	NCIH1339_LUNG	0.038	lung	AZD6244	8	AZD6244 -> MEK (n = 87)	87	High
MMP12	NCIH1339_LUNG	0.038	lung	PLX4720	8	PLX4720 -> RAF (n = 88)	88	High
MMP12	NCIH1339_LUNG	0.038	lung	RAF265	4.13	RAF265 -> RAF (n = 77)	77	High
MMP12	NCIH1339_LUNG	0.038	lung	TAE684	8	TAE684 -> ALK (n = 88)	88	High
MMP12	NCIH1339_LUNG	0.038	lung	TKI258	8	TKI258 -> FGFR (n = 88)	88	High
MMP12	NCIH1339_LUNG	0.038	lung	Erlotinib	8	Erlotinib -> EGFR (n = 88)	88	High
MMP12	NCIH1341_LUNG	0.005	lung	AEW541	0.334	AEW541 -> IGF1R (n = 88)	88	High
MMP12	NCIH1341_LUNG	0.005	lung	Nilotinib	8	Nilotinib -> ABL (n = 71)	71	High
MMP12	NCIH1341_LUNG	0.005	lung	17-AAG	0.014	17-AAG -> HSP90 (n = 88)	88	High
MMP12	NCIH1341_LUNG	0.005	lung	PHA-665752	8	PHA-665752 -> c-MET (n = 87)	87	High
MMP12	NCIH1341_LUNG	0.005	lung	Lapatinib	8	Lapatinib -> EGFR (n = 88)	88	High
MMP12	NCIH1341_LUNG	0.005	lung	Nutlin-3	8	Nutlin-3 -> MDM2 (n = 88)	88	High
MMP12	NCIH1341_LUNG	0.005	lung	AZD0530	5.703	AZD0530 -> ABL (n = 88)	88	High
MMP12	NCIH1341_LUNG	0.005	lung	PF2341066	1.201	PF2341066 -> c-MET (n = 88)	88	High
MMP12	NCIH1341_LUNG	0.005	lung	L-685458	8	L-685458 -> GS (n = 85)	85	High
MMP12	NCIH1341_LUNG	0.005	lung	ZD-6474	8	ZD-6474 -> EGFR (n = 88)	88	High
MMP12	NCIH1341_LUNG	0.005	lung	Panobinostat	0.054	Panobinostat -> HDAC (n = 86)	86	High
MMP12	NCIH1341_LUNG	0.005	lung	Sorafenib	8	Sorafenib -> RTK (n = 88)	88	High
MMP12	NCIH1341_LUNG	0.005	lung	Irinotecan	0.195	Irinotecan -> TOP1 (n = 45)	45	High
MMP12	NCIH1341_LUNG	0.005	lung	Topotecan	0.066	Topotecan -> TOP1 (n = 88)	88	High
MMP12	NCIH1341_LUNG	0.005	lung	LBW242	8	LBW242 -> XIAP (n = 87)	87	High
MMP12	NCIH1341_LUNG	0.005	lung	PD-0325901	8	PD-0325901 -> MEK (n = 88)	88	High
MMP12	NCIH1341_LUNG	0.005	lung	PD-0332991	8	PD-0332991 -> CDK4 (n = 71)	71	High
MMP12	NCIH1341_LUNG	0.005	lung	Paclitaxel	0.003	Paclitaxel -> TUBB1 (n = 88)	88	High
MMP12	NCIH1341_LUNG	0.005	lung	AZD6244	8	AZD6244 -> MEK (n = 87)	87	High
MMP12	NCIH1341_LUNG	0.005	lung	PLX4720	8	PLX4720 -> RAF (n = 88)	88	High
MMP12	NCIH1341_LUNG	0.005	lung	RAF265	2.282	RAF265 -> RAF (n = 77)	77	High
MMP12	NCIH1341_LUNG	0.005	lung	TAE684	1.4	TAE684 -> ALK (n = 88)	88	High
MMP12	NCIH1341_LUNG	0.005	lung	TKI258	2.811	TKI258 -> FGFR (n = 88)	88	High
MMP12	NCIH1341_LUNG	0.005	lung	Erlotinib	8	Erlotinib -> EGFR (n = 88)	88	High
MMP12	NCIH1355_LUNG	0.027	lung	AEW541	4.051	AEW541 -> IGF1R (n = 88)	88	High
MMP12	NCIH1355_LUNG	0.027	lung	Nilotinib	8	Nilotinib -> ABL (n = 71)	71	High
MMP12	NCIH1355_LUNG	0.027	lung	17-AAG	0.104	17-AAG -> HSP90 (n = 88)	88	High
MMP12	NCIH1355_LUNG	0.027	lung	PHA-665752	8	PHA-665752 -> c-MET (n = 87)	87	High
MMP12	NCIH1355_LUNG	0.027	lung	Lapatinib	7.861	Lapatinib -> EGFR (n = 88)	88	High
MMP12	NCIH1355_LUNG	0.027	lung	Nutlin-3	8	Nutlin-3 -> MDM2 (n = 88)	88	High
MMP12	NCIH1355_LUNG	0.027	lung	AZD0530	8	AZD0530 -> ABL (n = 88)	88	High
MMP12	NCIH1355_LUNG	0.027	lung	PF2341066	7.688	PF2341066 -> c-MET (n = 88)	88	High
MMP12	NCIH1355_LUNG	0.027	lung	L-685458	8	L-685458 -> GS (n = 85)	85	High
MMP12	NCIH1355_LUNG	0.027	lung	ZD-6474	8	ZD-6474 -> EGFR (n = 88)	88	High
MMP12	NCIH1355_LUNG	0.027	lung	Panobinostat	0.122	Panobinostat -> HDAC (n = 86)	86	High
MMP12	NCIH1355_LUNG	0.027	lung	Sorafenib	8	Sorafenib -> RTK (n = 88)	88	High
MMP12	NCIH1355_LUNG	0.027	lung	Topotecan	8	Topotecan -> TOP1 (n = 88)	88	High
MMP12	NCIH1355_LUNG	0.027	lung	LBW242	8	LBW242 -> XIAP (n = 87)	87	High
MMP12	NCIH1355_LUNG	0.027	lung	PD-0325901	0.519	PD-0325901 -> MEK (n = 88)	88	High
MMP12	NCIH1355_LUNG	0.027	lung	PD-0332991	8	PD-0332991 -> CDK4 (n = 71)	71	High
MMP12	NCIH1355_LUNG	0.027	lung	Paclitaxel	0.018	Paclitaxel -> TUBB1 (n = 88)	88	High
MMP12	NCIH1355_LUNG	0.027	lung	AZD6244	5.954	AZD6244 -> MEK (n = 87)	87	High
MMP12	NCIH1355_LUNG	0.027	lung	PLX4720	8	PLX4720 -> RAF (n = 88)	88	High
MMP12	NCIH1355_LUNG	0.027	lung	RAF265	0.691	RAF265 -> RAF (n = 77)	77	High
MMP12	NCIH1355_LUNG	0.027	lung	TAE684	1.051	TAE684 -> ALK (n = 88)	88	High
MMP12	NCIH1355_LUNG	0.027	lung	TKI258	8	TKI258 -> FGFR (n = 88)	88	High
MMP12	NCIH1355_LUNG	0.027	lung	Erlotinib	5.519	Erlotinib -> EGFR (n = 88)	88	High
MMP12	NCIH1373_LUNG	0	lung	AEW541	8	AEW541 -> IGF1R (n = 88)	88	Low
MMP12	NCIH1373_LUNG	0	lung	Nilotinib	8	Nilotinib -> ABL (n = 71)	71	Low
MMP12	NCIH1373_LUNG	0	lung	17-AAG	0.068	17-AAG -> HSP90 (n = 88)	88	Low
MMP12	NCIH1373_LUNG	0	lung	PHA-665752	8	PHA-665752 -> c-MET (n = 87)	87	Low
MMP12	NCIH1373_LUNG	0	lung	Lapatinib	8	Lapatinib -> EGFR (n = 88)	88	Low
MMP12	NCIH1373_LUNG	0	lung	Nutlin-3	8	Nutlin-3 -> MDM2 (n = 88)	88	Low
MMP12	NCIH1373_LUNG	0	lung	AZD0530	8	AZD0530 -> ABL (n = 88)	88	Low
MMP12	NCIH1373_LUNG	0	lung	PF2341066	8	PF2341066 -> c-MET (n = 88)	88	Low
MMP12	NCIH1373_LUNG	0	lung	L-685458	8	L-685458 -> GS (n = 85)	85	Low
MMP12	NCIH1373_LUNG	0	lung	ZD-6474	8	ZD-6474 -> EGFR (n = 88)	88	Low
MMP12	NCIH1373_LUNG	0	lung	Panobinostat	0.108	Panobinostat -> HDAC (n = 86)	86	Low
MMP12	NCIH1373_LUNG	0	lung	Sorafenib	8	Sorafenib -> RTK (n = 88)	88	Low
MMP12	NCIH1373_LUNG	0	lung	Irinotecan	1.43	Irinotecan -> TOP1 (n = 45)	45	Low
MMP12	NCIH1373_LUNG	0	lung	Topotecan	3.093	Topotecan -> TOP1 (n = 88)	88	Low
MMP12	NCIH1373_LUNG	0	lung	LBW242	8	LBW242 -> XIAP (n = 87)	87	Low
MMP12	NCIH1373_LUNG	0	lung	PD-0325901	8	PD-0325901 -> MEK (n = 88)	88	Low
MMP12	NCIH1373_LUNG	0	lung	PD-0332991	8	PD-0332991 -> CDK4 (n = 71)	71	Low
MMP12	NCIH1373_LUNG	0	lung	Paclitaxel	8	Paclitaxel -> TUBB1 (n = 88)	88	Low
MMP12	NCIH1373_LUNG	0	lung	AZD6244	8	AZD6244 -> MEK (n = 87)	87	Low
MMP12	NCIH1373_LUNG	0	lung	PLX4720	8	PLX4720 -> RAF (n = 88)	88	Low
MMP12	NCIH1373_LUNG	0	lung	RAF265	8	RAF265 -> RAF (n = 77)	77	Low
MMP12	NCIH1373_LUNG	0	lung	TAE684	8	TAE684 -> ALK (n = 88)	88	Low
MMP12	NCIH1373_LUNG	0	lung	TKI258	8	TKI258 -> FGFR (n = 88)	88	Low
MMP12	NCIH1373_LUNG	0	lung	Erlotinib	8	Erlotinib -> EGFR (n = 88)	88	Low
MMP12	NCIH1563_LUNG	0	lung	AEW541	8	AEW541 -> IGF1R (n = 88)	88	Low
MMP12	NCIH1563_LUNG	0	lung	Nilotinib	8	Nilotinib -> ABL (n = 71)	71	Low
MMP12	NCIH1563_LUNG	0	lung	17-AAG	0.216	17-AAG -> HSP90 (n = 88)	88	Low
MMP12	NCIH1563_LUNG	0	lung	PHA-665752	8	PHA-665752 -> c-MET (n = 87)	87	Low
MMP12	NCIH1563_LUNG	0	lung	Lapatinib	8	Lapatinib -> EGFR (n = 88)	88	Low
MMP12	NCIH1563_LUNG	0	lung	Nutlin-3	8	Nutlin-3 -> MDM2 (n = 88)	88	Low
MMP12	NCIH1563_LUNG	0	lung	AZD0530	8	AZD0530 -> ABL (n = 88)	88	Low
MMP12	NCIH1563_LUNG	0	lung	PF2341066	8	PF2341066 -> c-MET (n = 88)	88	Low
MMP12	NCIH1563_LUNG	0	lung	L-685458	8	L-685458 -> GS (n = 85)	85	Low
MMP12	NCIH1563_LUNG	0	lung	ZD-6474	8	ZD-6474 -> EGFR (n = 88)	88	Low
MMP12	NCIH1563_LUNG	0	lung	Panobinostat	0.234	Panobinostat -> HDAC (n = 86)	86	Low
MMP12	NCIH1563_LUNG	0	lung	Sorafenib	8	Sorafenib -> RTK (n = 88)	88	Low
MMP12	NCIH1563_LUNG	0	lung	Topotecan	8	Topotecan -> TOP1 (n = 88)	88	Low
MMP12	NCIH1563_LUNG	0	lung	LBW242	8	LBW242 -> XIAP (n = 87)	87	Low
MMP12	NCIH1563_LUNG	0	lung	PD-0325901	8	PD-0325901 -> MEK (n = 88)	88	Low
MMP12	NCIH1563_LUNG	0	lung	PD-0332991	8	PD-0332991 -> CDK4 (n = 71)	71	Low
MMP12	NCIH1563_LUNG	0	lung	Paclitaxel	8	Paclitaxel -> TUBB1 (n = 88)	88	Low
MMP12	NCIH1563_LUNG	0	lung	AZD6244	8	AZD6244 -> MEK (n = 87)	87	Low
MMP12	NCIH1563_LUNG	0	lung	PLX4720	8	PLX4720 -> RAF (n = 88)	88	Low
MMP12	NCIH1563_LUNG	0	lung	RAF265	8	RAF265 -> RAF (n = 77)	77	Low
MMP12	NCIH1563_LUNG	0	lung	TAE684	8	TAE684 -> ALK (n = 88)	88	Low
MMP12	NCIH1563_LUNG	0	lung	TKI258	7.069	TKI258 -> FGFR (n = 88)	88	Low
MMP12	NCIH1563_LUNG	0	lung	Erlotinib	8	Erlotinib -> EGFR (n = 88)	88	Low
MMP12	NCIH1568_LUNG	0.078	lung	AEW541	8	AEW541 -> IGF1R (n = 88)	88	High
MMP12	NCIH1568_LUNG	0.078	lung	Nilotinib	8	Nilotinib -> ABL (n = 71)	71	High
MMP12	NCIH1568_LUNG	0.078	lung	17-AAG	8	17-AAG -> HSP90 (n = 88)	88	High
MMP12	NCIH1568_LUNG	0.078	lung	PHA-665752	8	PHA-665752 -> c-MET (n = 87)	87	High
MMP12	NCIH1568_LUNG	0.078	lung	Lapatinib	8	Lapatinib -> EGFR (n = 88)	88	High
MMP12	NCIH1568_LUNG	0.078	lung	Nutlin-3	8	Nutlin-3 -> MDM2 (n = 88)	88	High
MMP12	NCIH1568_LUNG	0.078	lung	AZD0530	8	AZD0530 -> ABL (n = 88)	88	High
MMP12	NCIH1568_LUNG	0.078	lung	PF2341066	8	PF2341066 -> c-MET (n = 88)	88	High
MMP12	NCIH1568_LUNG	0.078	lung	L-685458	5.635	L-685458 -> GS (n = 85)	85	High
MMP12	NCIH1568_LUNG	0.078	lung	ZD-6474	8	ZD-6474 -> EGFR (n = 88)	88	High
MMP12	NCIH1568_LUNG	0.078	lung	Panobinostat	0.059	Panobinostat -> HDAC (n = 86)	86	High
MMP12	NCIH1568_LUNG	0.078	lung	Sorafenib	7.922	Sorafenib -> RTK (n = 88)	88	High
MMP12	NCIH1568_LUNG	0.078	lung	Topotecan	0.198	Topotecan -> TOP1 (n = 88)	88	High
MMP12	NCIH1568_LUNG	0.078	lung	LBW242	8	LBW242 -> XIAP (n = 87)	87	High
MMP12	NCIH1568_LUNG	0.078	lung	PD-0325901	8	PD-0325901 -> MEK (n = 88)	88	High
MMP12	NCIH1568_LUNG	0.078	lung	PD-0332991	8	PD-0332991 -> CDK4 (n = 71)	71	High
MMP12	NCIH1568_LUNG	0.078	lung	Paclitaxel	0.011	Paclitaxel -> TUBB1 (n = 88)	88	High
MMP12	NCIH1568_LUNG	0.078	lung	AZD6244	8	AZD6244 -> MEK (n = 87)	87	High
MMP12	NCIH1568_LUNG	0.078	lung	PLX4720	4.621	PLX4720 -> RAF (n = 88)	88	High
MMP12	NCIH1568_LUNG	0.078	lung	RAF265	2.202	RAF265 -> RAF (n = 77)	77	High
MMP12	NCIH1568_LUNG	0.078	lung	TAE684	4.128	TAE684 -> ALK (n = 88)	88	High
MMP12	NCIH1568_LUNG	0.078	lung	TKI258	8	TKI258 -> FGFR (n = 88)	88	High
MMP12	NCIH1568_LUNG	0.078	lung	Erlotinib	5.749	Erlotinib -> EGFR (n = 88)	88	High
MMP12	NCIH1573_LUNG	0	lung	AEW541	8	AEW541 -> IGF1R (n = 88)	88	High
MMP12	NCIH1573_LUNG	0	lung	Nilotinib	8	Nilotinib -> ABL (n = 71)	71	Low
MMP12	NCIH1573_LUNG	0	lung	17-AAG	0.128	17-AAG -> HSP90 (n = 88)	88	High
MMP12	NCIH1573_LUNG	0	lung	PHA-665752	8	PHA-665752 -> c-MET (n = 87)	87	High
MMP12	NCIH1573_LUNG	0	lung	Lapatinib	8	Lapatinib -> EGFR (n = 88)	88	High
MMP12	NCIH1573_LUNG	0	lung	Nutlin-3	8	Nutlin-3 -> MDM2 (n = 88)	88	High
MMP12	NCIH1573_LUNG	0	lung	AZD0530	8	AZD0530 -> ABL (n = 88)	88	High
MMP12	NCIH1573_LUNG	0	lung	PF2341066	8	PF2341066 -> c-MET (n = 88)	88	High
MMP12	NCIH1573_LUNG	0	lung	L-685458	8	L-685458 -> GS (n = 85)	85	Low
MMP12	NCIH1573_LUNG	0	lung	ZD-6474	8	ZD-6474 -> EGFR (n = 88)	88	High
MMP12	NCIH1573_LUNG	0	lung	Panobinostat	0.122	Panobinostat -> HDAC (n = 86)	86	High
MMP12	NCIH1573_LUNG	0	lung	Sorafenib	8	Sorafenib -> RTK (n = 88)	88	High
MMP12	NCIH1573_LUNG	0	lung	Topotecan	8	Topotecan -> TOP1 (n = 88)	88	High
MMP12	NCIH1573_LUNG	0	lung	LBW242	8	LBW242 -> XIAP (n = 87)	87	High
MMP12	NCIH1573_LUNG	0	lung	PD-0325901	1.579	PD-0325901 -> MEK (n = 88)	88	High
MMP12	NCIH1573_LUNG	0	lung	PD-0332991	8	PD-0332991 -> CDK4 (n = 71)	71	Low
MMP12	NCIH1573_LUNG	0	lung	Paclitaxel	0.015	Paclitaxel -> TUBB1 (n = 88)	88	High
MMP12	NCIH1573_LUNG	0	lung	AZD6244	8	AZD6244 -> MEK (n = 87)	87	High
MMP12	NCIH1573_LUNG	0	lung	PLX4720	8	PLX4720 -> RAF (n = 88)	88	High
MMP12	NCIH1573_LUNG	0	lung	RAF265	6.623	RAF265 -> RAF (n = 77)	77	Low
MMP12	NCIH1573_LUNG	0	lung	TAE684	8	TAE684 -> ALK (n = 88)	88	High
MMP12	NCIH1573_LUNG	0	lung	TKI258	8	TKI258 -> FGFR (n = 88)	88	High
MMP12	NCIH1573_LUNG	0	lung	Erlotinib	8	Erlotinib -> EGFR (n = 88)	88	High
MMP12	NCIH1581_LUNG	0	lung	AEW541	8	AEW541 -> IGF1R (n = 88)	88	Low
MMP12	NCIH1581_LUNG	0	lung	Nilotinib	8	Nilotinib -> ABL (n = 71)	71	Low
MMP12	NCIH1581_LUNG	0	lung	17-AAG	0.605	17-AAG -> HSP90 (n = 88)	88	Low
MMP12	NCIH1581_LUNG	0	lung	PHA-665752	8	PHA-665752 -> c-MET (n = 87)	87	Low
MMP12	NCIH1581_LUNG	0	lung	Lapatinib	8	Lapatinib -> EGFR (n = 88)	88	Low
MMP12	NCIH1581_LUNG	0	lung	Nutlin-3	8	Nutlin-3 -> MDM2 (n = 88)	88	Low
MMP12	NCIH1581_LUNG	0	lung	AZD0530	8	AZD0530 -> ABL (n = 88)	88	Low
MMP12	NCIH1581_LUNG	0	lung	PF2341066	8	PF2341066 -> c-MET (n = 88)	88	Low
MMP12	NCIH1581_LUNG	0	lung	L-685458	8	L-685458 -> GS (n = 85)	85	Low
MMP12	NCIH1581_LUNG	0	lung	ZD-6474	8	ZD-6474 -> EGFR (n = 88)	88	Low
MMP12	NCIH1581_LUNG	0	lung	Panobinostat	0.046	Panobinostat -> HDAC (n = 86)	86	Low
MMP12	NCIH1581_LUNG	0	lung	Sorafenib	8	Sorafenib -> RTK (n = 88)	88	Low
MMP12	NCIH1581_LUNG	0	lung	Topotecan	0.753	Topotecan -> TOP1 (n = 88)	88	Low
MMP12	NCIH1581_LUNG	0	lung	LBW242	8	LBW242 -> XIAP (n = 87)	87	Low
MMP12	NCIH1581_LUNG	0	lung	PD-0325901	8	PD-0325901 -> MEK (n = 88)	88	Low
MMP12	NCIH1581_LUNG	0	lung	PD-0332991	8	PD-0332991 -> CDK4 (n = 71)	71	Low
MMP12	NCIH1581_LUNG	0	lung	Paclitaxel	0.009	Paclitaxel -> TUBB1 (n = 88)	88	Low
MMP12	NCIH1581_LUNG	0	lung	AZD6244	8	AZD6244 -> MEK (n = 87)	87	Low
MMP12	NCIH1581_LUNG	0	lung	PLX4720	8	PLX4720 -> RAF (n = 88)	88	Low
MMP12	NCIH1581_LUNG	0	lung	RAF265	2.618	RAF265 -> RAF (n = 77)	77	Low
MMP12	NCIH1581_LUNG	0	lung	TAE684	8	TAE684 -> ALK (n = 88)	88	Low
MMP12	NCIH1581_LUNG	0	lung	TKI258	1.223	TKI258 -> FGFR (n = 88)	88	Low
MMP12	NCIH1581_LUNG	0	lung	Erlotinib	8	Erlotinib -> EGFR (n = 88)	88	Low
MMP12	NCIH1648_LUNG	0.032	lung	AEW541	8	AEW541 -> IGF1R (n = 88)	88	High
MMP12	NCIH1648_LUNG	0.032	lung	Nilotinib	5.591	Nilotinib -> ABL (n = 71)	71	High
MMP12	NCIH1648_LUNG	0.032	lung	17-AAG	8	17-AAG -> HSP90 (n = 88)	88	High
MMP12	NCIH1648_LUNG	0.032	lung	PHA-665752	8	PHA-665752 -> c-MET (n = 87)	87	High
MMP12	NCIH1648_LUNG	0.032	lung	Lapatinib	0.373	Lapatinib -> EGFR (n = 88)	88	High
MMP12	NCIH1648_LUNG	0.032	lung	Nutlin-3	8	Nutlin-3 -> MDM2 (n = 88)	88	High
MMP12	NCIH1648_LUNG	0.032	lung	AZD0530	8	AZD0530 -> ABL (n = 88)	88	High
MMP12	NCIH1648_LUNG	0.032	lung	PF2341066	8	PF2341066 -> c-MET (n = 88)	88	High
MMP12	NCIH1648_LUNG	0.032	lung	L-685458	8	L-685458 -> GS (n = 85)	85	High
MMP12	NCIH1648_LUNG	0.032	lung	ZD-6474	8	ZD-6474 -> EGFR (n = 88)	88	High
MMP12	NCIH1648_LUNG	0.032	lung	Panobinostat	0.086	Panobinostat -> HDAC (n = 86)	86	High
MMP12	NCIH1648_LUNG	0.032	lung	Sorafenib	8	Sorafenib -> RTK (n = 88)	88	High
MMP12	NCIH1648_LUNG	0.032	lung	Topotecan	1.777	Topotecan -> TOP1 (n = 88)	88	High
MMP12	NCIH1648_LUNG	0.032	lung	LBW242	8	LBW242 -> XIAP (n = 87)	87	High
MMP12	NCIH1648_LUNG	0.032	lung	PD-0325901	8	PD-0325901 -> MEK (n = 88)	88	High
MMP12	NCIH1648_LUNG	0.032	lung	PD-0332991	8	PD-0332991 -> CDK4 (n = 71)	71	High
MMP12	NCIH1648_LUNG	0.032	lung	Paclitaxel	0.002	Paclitaxel -> TUBB1 (n = 88)	88	High
MMP12	NCIH1648_LUNG	0.032	lung	AZD6244	8	AZD6244 -> MEK (n = 87)	87	High
MMP12	NCIH1648_LUNG	0.032	lung	PLX4720	5.766	PLX4720 -> RAF (n = 88)	88	High
MMP12	NCIH1648_LUNG	0.032	lung	RAF265	0.959	RAF265 -> RAF (n = 77)	77	High
MMP12	NCIH1648_LUNG	0.032	lung	TAE684	8	TAE684 -> ALK (n = 88)	88	High
MMP12	NCIH1648_LUNG	0.032	lung	TKI258	8	TKI258 -> FGFR (n = 88)	88	High
MMP12	NCIH1648_LUNG	0.032	lung	Erlotinib	8	Erlotinib -> EGFR (n = 88)	88	High
MMP12	NCIH1650_LUNG	0.052	lung	AEW541	8	AEW541 -> IGF1R (n = 88)	88	High
MMP12	NCIH1650_LUNG	0.052	lung	Nilotinib	8	Nilotinib -> ABL (n = 71)	71	High
MMP12	NCIH1650_LUNG	0.052	lung	17-AAG	0.031	17-AAG -> HSP90 (n = 88)	88	High
MMP12	NCIH1650_LUNG	0.052	lung	PHA-665752	8	PHA-665752 -> c-MET (n = 87)	87	High
MMP12	NCIH1650_LUNG	0.052	lung	Lapatinib	5.152	Lapatinib -> EGFR (n = 88)	88	High
MMP12	NCIH1650_LUNG	0.052	lung	Nutlin-3	8	Nutlin-3 -> MDM2 (n = 88)	88	High
MMP12	NCIH1650_LUNG	0.052	lung	AZD0530	0.494	AZD0530 -> ABL (n = 88)	88	High
MMP12	NCIH1650_LUNG	0.052	lung	PF2341066	8	PF2341066 -> c-MET (n = 88)	88	High
MMP12	NCIH1650_LUNG	0.052	lung	L-685458	7.487	L-685458 -> GS (n = 85)	85	High
MMP12	NCIH1650_LUNG	0.052	lung	ZD-6474	0.989	ZD-6474 -> EGFR (n = 88)	88	High
MMP12	NCIH1650_LUNG	0.052	lung	Panobinostat	0.177	Panobinostat -> HDAC (n = 86)	86	High
MMP12	NCIH1650_LUNG	0.052	lung	Sorafenib	8	Sorafenib -> RTK (n = 88)	88	High
MMP12	NCIH1650_LUNG	0.052	lung	Topotecan	1.748	Topotecan -> TOP1 (n = 88)	88	High
MMP12	NCIH1650_LUNG	0.052	lung	LBW242	8	LBW242 -> XIAP (n = 87)	87	High
MMP12	NCIH1650_LUNG	0.052	lung	PD-0325901	8	PD-0325901 -> MEK (n = 88)	88	High
MMP12	NCIH1650_LUNG	0.052	lung	PD-0332991	8	PD-0332991 -> CDK4 (n = 71)	71	High
MMP12	NCIH1650_LUNG	0.052	lung	Paclitaxel	0.01	Paclitaxel -> TUBB1 (n = 88)	88	High
MMP12	NCIH1650_LUNG	0.052	lung	AZD6244	8	AZD6244 -> MEK (n = 87)	87	High
MMP12	NCIH1650_LUNG	0.052	lung	PLX4720	8	PLX4720 -> RAF (n = 88)	88	High
MMP12	NCIH1650_LUNG	0.052	lung	RAF265	1.616	RAF265 -> RAF (n = 77)	77	High
MMP12	NCIH1650_LUNG	0.052	lung	TAE684	8	TAE684 -> ALK (n = 88)	88	High
MMP12	NCIH1650_LUNG	0.052	lung	TKI258	6.863	TKI258 -> FGFR (n = 88)	88	High
MMP12	NCIH1650_LUNG	0.052	lung	Erlotinib	8	Erlotinib -> EGFR (n = 88)	88	High
MMP12	NCIH1651_LUNG	0.009	lung	AEW541	8	AEW541 -> IGF1R (n = 88)	88	High
MMP12	NCIH1651_LUNG	0.009	lung	Nilotinib	8	Nilotinib -> ABL (n = 71)	71	High
MMP12	NCIH1651_LUNG	0.009	lung	17-AAG	0.243	17-AAG -> HSP90 (n = 88)	88	High
MMP12	NCIH1651_LUNG	0.009	lung	PHA-665752	8	PHA-665752 -> c-MET (n = 87)	87	High
MMP12	NCIH1651_LUNG	0.009	lung	Lapatinib	8	Lapatinib -> EGFR (n = 88)	88	High
MMP12	NCIH1651_LUNG	0.009	lung	Nutlin-3	8	Nutlin-3 -> MDM2 (n = 88)	88	High
MMP12	NCIH1651_LUNG	0.009	lung	AZD0530	8	AZD0530 -> ABL (n = 88)	88	High
MMP12	NCIH1651_LUNG	0.009	lung	PF2341066	8	PF2341066 -> c-MET (n = 88)	88	High
MMP12	NCIH1651_LUNG	0.009	lung	L-685458	8	L-685458 -> GS (n = 85)	85	High
MMP12	NCIH1651_LUNG	0.009	lung	ZD-6474	8	ZD-6474 -> EGFR (n = 88)	88	High
MMP12	NCIH1651_LUNG	0.009	lung	Panobinostat	0.067	Panobinostat -> HDAC (n = 86)	86	High
MMP12	NCIH1651_LUNG	0.009	lung	Sorafenib	8	Sorafenib -> RTK (n = 88)	88	High
MMP12	NCIH1651_LUNG	0.009	lung	Topotecan	0.731	Topotecan -> TOP1 (n = 88)	88	High
MMP12	NCIH1651_LUNG	0.009	lung	LBW242	8	LBW242 -> XIAP (n = 87)	87	High
MMP12	NCIH1651_LUNG	0.009	lung	PD-0325901	8	PD-0325901 -> MEK (n = 88)	88	High
MMP12	NCIH1651_LUNG	0.009	lung	PD-0332991	8	PD-0332991 -> CDK4 (n = 71)	71	High
MMP12	NCIH1651_LUNG	0.009	lung	Paclitaxel	0.022	Paclitaxel -> TUBB1 (n = 88)	88	High
MMP12	NCIH1651_LUNG	0.009	lung	AZD6244	8	AZD6244 -> MEK (n = 87)	87	High
MMP12	NCIH1651_LUNG	0.009	lung	PLX4720	8	PLX4720 -> RAF (n = 88)	88	High
MMP12	NCIH1651_LUNG	0.009	lung	RAF265	8	RAF265 -> RAF (n = 77)	77	High
MMP12	NCIH1651_LUNG	0.009	lung	TAE684	8	TAE684 -> ALK (n = 88)	88	High
MMP12	NCIH1651_LUNG	0.009	lung	TKI258	6.863	TKI258 -> FGFR (n = 88)	88	High
MMP12	NCIH1651_LUNG	0.009	lung	Erlotinib	8	Erlotinib -> EGFR (n = 88)	88	High
MMP12	NCIH1666_LUNG	0	lung	AEW541	3.148	AEW541 -> IGF1R (n = 88)	88	Low
MMP12	NCIH1666_LUNG	0	lung	Nilotinib	7.711	Nilotinib -> ABL (n = 71)	71	Low
MMP12	NCIH1666_LUNG	0	lung	17-AAG	0.017	17-AAG -> HSP90 (n = 88)	88	Low
MMP12	NCIH1666_LUNG	0	lung	PHA-665752	8	PHA-665752 -> c-MET (n = 87)	87	Low
MMP12	NCIH1666_LUNG	0	lung	Lapatinib	0.386	Lapatinib -> EGFR (n = 88)	88	Low
MMP12	NCIH1666_LUNG	0	lung	Nutlin-3	8	Nutlin-3 -> MDM2 (n = 88)	88	Low
MMP12	NCIH1666_LUNG	0	lung	AZD0530	1.702	AZD0530 -> ABL (n = 88)	88	Low
MMP12	NCIH1666_LUNG	0	lung	PF2341066	8	PF2341066 -> c-MET (n = 88)	88	Low
MMP12	NCIH1666_LUNG	0	lung	L-685458	8	L-685458 -> GS (n = 85)	85	Low
MMP12	NCIH1666_LUNG	0	lung	ZD-6474	0.578	ZD-6474 -> EGFR (n = 88)	88	Low
MMP12	NCIH1666_LUNG	0	lung	Panobinostat	0.07	Panobinostat -> HDAC (n = 86)	86	Low
MMP12	NCIH1666_LUNG	0	lung	Sorafenib	8	Sorafenib -> RTK (n = 88)	88	Low
MMP12	NCIH1666_LUNG	0	lung	Irinotecan	0.21	Irinotecan -> TOP1 (n = 45)	45	Low
MMP12	NCIH1666_LUNG	0	lung	Topotecan	1.01	Topotecan -> TOP1 (n = 88)	88	Low
MMP12	NCIH1666_LUNG	0	lung	LBW242	8	LBW242 -> XIAP (n = 87)	87	Low
MMP12	NCIH1666_LUNG	0	lung	PD-0325901	0.029	PD-0325901 -> MEK (n = 88)	88	Low
MMP12	NCIH1666_LUNG	0	lung	PD-0332991	8	PD-0332991 -> CDK4 (n = 71)	71	Low
MMP12	NCIH1666_LUNG	0	lung	Paclitaxel	0.003	Paclitaxel -> TUBB1 (n = 88)	88	Low
MMP12	NCIH1666_LUNG	0	lung	AZD6244	0.299	AZD6244 -> MEK (n = 87)	87	Low
MMP12	NCIH1666_LUNG	0	lung	PLX4720	8	PLX4720 -> RAF (n = 88)	88	Low
MMP12	NCIH1666_LUNG	0	lung	RAF265	0.436	RAF265 -> RAF (n = 77)	77	Low
MMP12	NCIH1666_LUNG	0	lung	TAE684	0.043	TAE684 -> ALK (n = 88)	88	Low
MMP12	NCIH1666_LUNG	0	lung	TKI258	8	TKI258 -> FGFR (n = 88)	88	Low
MMP12	NCIH1666_LUNG	0	lung	Erlotinib	0.204	Erlotinib -> EGFR (n = 88)	88	Low
MMP12	NCIH1693_LUNG	0.116	lung	AEW541	8	AEW541 -> IGF1R (n = 88)	88	High
MMP12	NCIH1693_LUNG	0.116	lung	Nilotinib	8	Nilotinib -> ABL (n = 71)	71	High
MMP12	NCIH1693_LUNG	0.116	lung	17-AAG	8	17-AAG -> HSP90 (n = 88)	88	High
MMP12	NCIH1693_LUNG	0.116	lung	PHA-665752	8	PHA-665752 -> c-MET (n = 87)	87	High
MMP12	NCIH1693_LUNG	0.116	lung	Lapatinib	8	Lapatinib -> EGFR (n = 88)	88	High
MMP12	NCIH1693_LUNG	0.116	lung	Nutlin-3	8	Nutlin-3 -> MDM2 (n = 88)	88	High
MMP12	NCIH1693_LUNG	0.116	lung	AZD0530	8	AZD0530 -> ABL (n = 88)	88	High
MMP12	NCIH1693_LUNG	0.116	lung	PF2341066	8	PF2341066 -> c-MET (n = 88)	88	High
MMP12	NCIH1693_LUNG	0.116	lung	L-685458	8	L-685458 -> GS (n = 85)	85	High
MMP12	NCIH1693_LUNG	0.116	lung	ZD-6474	2.756	ZD-6474 -> EGFR (n = 88)	88	High
MMP12	NCIH1693_LUNG	0.116	lung	Panobinostat	0.059	Panobinostat -> HDAC (n = 86)	86	High
MMP12	NCIH1693_LUNG	0.116	lung	Sorafenib	8	Sorafenib -> RTK (n = 88)	88	High
MMP12	NCIH1693_LUNG	0.116	lung	Irinotecan	0.313	Irinotecan -> TOP1 (n = 45)	45	High
MMP12	NCIH1693_LUNG	0.116	lung	Topotecan	0.337	Topotecan -> TOP1 (n = 88)	88	High
MMP12	NCIH1693_LUNG	0.116	lung	LBW242	8	LBW242 -> XIAP (n = 87)	87	High
MMP12	NCIH1693_LUNG	0.116	lung	PD-0325901	8	PD-0325901 -> MEK (n = 88)	88	High
MMP12	NCIH1693_LUNG	0.116	lung	PD-0332991	8	PD-0332991 -> CDK4 (n = 71)	71	High
MMP12	NCIH1693_LUNG	0.116	lung	Paclitaxel	0.05	Paclitaxel -> TUBB1 (n = 88)	88	High
MMP12	NCIH1693_LUNG	0.116	lung	AZD6244	8	AZD6244 -> MEK (n = 87)	87	High
MMP12	NCIH1693_LUNG	0.116	lung	PLX4720	8	PLX4720 -> RAF (n = 88)	88	High
MMP12	NCIH1693_LUNG	0.116	lung	RAF265	6.105	RAF265 -> RAF (n = 77)	77	High
MMP12	NCIH1693_LUNG	0.116	lung	TAE684	5.852	TAE684 -> ALK (n = 88)	88	High
MMP12	NCIH1693_LUNG	0.116	lung	TKI258	8	TKI258 -> FGFR (n = 88)	88	High
MMP12	NCIH1693_LUNG	0.116	lung	Erlotinib	8	Erlotinib -> EGFR (n = 88)	88	High
MMP12	NCIH1694_LUNG	0	lung	AEW541	8	AEW541 -> IGF1R (n = 88)	88	Low
MMP12	NCIH1694_LUNG	0	lung	Nilotinib	8	Nilotinib -> ABL (n = 71)	71	Low
MMP12	NCIH1694_LUNG	0	lung	17-AAG	3.35	17-AAG -> HSP90 (n = 88)	88	Low
MMP12	NCIH1694_LUNG	0	lung	PHA-665752	8	PHA-665752 -> c-MET (n = 87)	87	Low
MMP12	NCIH1694_LUNG	0	lung	Lapatinib	8	Lapatinib -> EGFR (n = 88)	88	Low
MMP12	NCIH1694_LUNG	0	lung	Nutlin-3	8	Nutlin-3 -> MDM2 (n = 88)	88	Low
MMP12	NCIH1694_LUNG	0	lung	AZD0530	8	AZD0530 -> ABL (n = 88)	88	Low
MMP12	NCIH1694_LUNG	0	lung	PF2341066	8	PF2341066 -> c-MET (n = 88)	88	Low
MMP12	NCIH1694_LUNG	0	lung	L-685458	8	L-685458 -> GS (n = 85)	85	Low
MMP12	NCIH1694_LUNG	0	lung	ZD-6474	8	ZD-6474 -> EGFR (n = 88)	88	Low
MMP12	NCIH1694_LUNG	0	lung	Panobinostat	0.023	Panobinostat -> HDAC (n = 86)	86	Low
MMP12	NCIH1694_LUNG	0	lung	Sorafenib	8	Sorafenib -> RTK (n = 88)	88	Low
MMP12	NCIH1694_LUNG	0	lung	Irinotecan	0.049	Irinotecan -> TOP1 (n = 45)	45	Low
MMP12	NCIH1694_LUNG	0	lung	Topotecan	0.061	Topotecan -> TOP1 (n = 88)	88	Low
MMP12	NCIH1694_LUNG	0	lung	LBW242	8	LBW242 -> XIAP (n = 87)	87	Low
MMP12	NCIH1694_LUNG	0	lung	PD-0325901	8	PD-0325901 -> MEK (n = 88)	88	Low
MMP12	NCIH1694_LUNG	0	lung	PD-0332991	8	PD-0332991 -> CDK4 (n = 71)	71	Low
MMP12	NCIH1694_LUNG	0	lung	Paclitaxel	0.019	Paclitaxel -> TUBB1 (n = 88)	88	Low
MMP12	NCIH1694_LUNG	0	lung	AZD6244	8	AZD6244 -> MEK (n = 87)	87	Low
MMP12	NCIH1694_LUNG	0	lung	PLX4720	8	PLX4720 -> RAF (n = 88)	88	Low
MMP12	NCIH1694_LUNG	0	lung	RAF265	8	RAF265 -> RAF (n = 77)	77	Low
MMP12	NCIH1694_LUNG	0	lung	TAE684	8	TAE684 -> ALK (n = 88)	88	Low
MMP12	NCIH1694_LUNG	0	lung	TKI258	8	TKI258 -> FGFR (n = 88)	88	Low
MMP12	NCIH1694_LUNG	0	lung	Erlotinib	8	Erlotinib -> EGFR (n = 88)	88	Low
MMP12	NCIH1703_LUNG	0	lung	AEW541	8	AEW541 -> IGF1R (n = 88)	88	Low
MMP12	NCIH1703_LUNG	0	lung	17-AAG	0.039	17-AAG -> HSP90 (n = 88)	88	Low
MMP12	NCIH1703_LUNG	0	lung	PHA-665752	8	PHA-665752 -> c-MET (n = 87)	87	Low
MMP12	NCIH1703_LUNG	0	lung	Lapatinib	8	Lapatinib -> EGFR (n = 88)	88	Low
MMP12	NCIH1703_LUNG	0	lung	Nutlin-3	8	Nutlin-3 -> MDM2 (n = 88)	88	Low
MMP12	NCIH1703_LUNG	0	lung	AZD0530	3.373	AZD0530 -> ABL (n = 88)	88	Low
MMP12	NCIH1703_LUNG	0	lung	PF2341066	8	PF2341066 -> c-MET (n = 88)	88	Low
MMP12	NCIH1703_LUNG	0	lung	L-685458	8	L-685458 -> GS (n = 85)	85	Low
MMP12	NCIH1703_LUNG	0	lung	ZD-6474	1.702	ZD-6474 -> EGFR (n = 88)	88	Low
MMP12	NCIH1703_LUNG	0	lung	Panobinostat	0.216	Panobinostat -> HDAC (n = 86)	86	Low
MMP12	NCIH1703_LUNG	0	lung	Sorafenib	1.577	Sorafenib -> RTK (n = 88)	88	Low
MMP12	NCIH1703_LUNG	0	lung	Topotecan	0.654	Topotecan -> TOP1 (n = 88)	88	Low
MMP12	NCIH1703_LUNG	0	lung	LBW242	8	LBW242 -> XIAP (n = 87)	87	Low
MMP12	NCIH1703_LUNG	0	lung	PD-0325901	8	PD-0325901 -> MEK (n = 88)	88	Low
MMP12	NCIH1703_LUNG	0	lung	Paclitaxel	0.016	Paclitaxel -> TUBB1 (n = 88)	88	Low
MMP12	NCIH1703_LUNG	0	lung	AZD6244	8	AZD6244 -> MEK (n = 87)	87	Low
MMP12	NCIH1703_LUNG	0	lung	PLX4720	8	PLX4720 -> RAF (n = 88)	88	Low
MMP12	NCIH1703_LUNG	0	lung	TAE684	6.671	TAE684 -> ALK (n = 88)	88	Low
MMP12	NCIH1703_LUNG	0	lung	TKI258	1.666	TKI258 -> FGFR (n = 88)	88	Low
MMP12	NCIH1703_LUNG	0	lung	Erlotinib	8	Erlotinib -> EGFR (n = 88)	88	Low
MMP12	NCIH1792_LUNG	0	lung	AEW541	4.73	AEW541 -> IGF1R (n = 88)	88	Low
MMP12	NCIH1792_LUNG	0	lung	Nilotinib	8	Nilotinib -> ABL (n = 71)	71	Low
MMP12	NCIH1792_LUNG	0	lung	17-AAG	0.103	17-AAG -> HSP90 (n = 88)	88	Low
MMP12	NCIH1792_LUNG	0	lung	PHA-665752	8	PHA-665752 -> c-MET (n = 87)	87	Low
MMP12	NCIH1792_LUNG	0	lung	Lapatinib	8	Lapatinib -> EGFR (n = 88)	88	Low
MMP12	NCIH1792_LUNG	0	lung	Nutlin-3	8	Nutlin-3 -> MDM2 (n = 88)	88	Low
MMP12	NCIH1792_LUNG	0	lung	AZD0530	8	AZD0530 -> ABL (n = 88)	88	Low
MMP12	NCIH1792_LUNG	0	lung	PF2341066	5.448	PF2341066 -> c-MET (n = 88)	88	Low
MMP12	NCIH1792_LUNG	0	lung	L-685458	8	L-685458 -> GS (n = 85)	85	Low
MMP12	NCIH1792_LUNG	0	lung	ZD-6474	8	ZD-6474 -> EGFR (n = 88)	88	Low
MMP12	NCIH1792_LUNG	0	lung	Panobinostat	0.108	Panobinostat -> HDAC (n = 86)	86	Low
MMP12	NCIH1792_LUNG	0	lung	Sorafenib	8	Sorafenib -> RTK (n = 88)	88	Low
MMP12	NCIH1792_LUNG	0	lung	Topotecan	1.202	Topotecan -> TOP1 (n = 88)	88	Low
MMP12	NCIH1792_LUNG	0	lung	LBW242	8	LBW242 -> XIAP (n = 87)	87	Low
MMP12	NCIH1792_LUNG	0	lung	PD-0325901	0.875	PD-0325901 -> MEK (n = 88)	88	Low
MMP12	NCIH1792_LUNG	0	lung	PD-0332991	8	PD-0332991 -> CDK4 (n = 71)	71	Low
MMP12	NCIH1792_LUNG	0	lung	Paclitaxel	0.018	Paclitaxel -> TUBB1 (n = 88)	88	Low
MMP12	NCIH1792_LUNG	0	lung	AZD6244	8	AZD6244 -> MEK (n = 87)	87	Low
MMP12	NCIH1792_LUNG	0	lung	PLX4720	8	PLX4720 -> RAF (n = 88)	88	Low
MMP12	NCIH1792_LUNG	0	lung	RAF265	0.672	RAF265 -> RAF (n = 77)	77	Low
MMP12	NCIH1792_LUNG	0	lung	TAE684	2.524	TAE684 -> ALK (n = 88)	88	Low
MMP12	NCIH1792_LUNG	0	lung	TKI258	4.972	TKI258 -> FGFR (n = 88)	88	Low
MMP12	NCIH1792_LUNG	0	lung	Erlotinib	8	Erlotinib -> EGFR (n = 88)	88	Low
MMP12	NCIH1793_LUNG	0.039	lung	AEW541	6.9	AEW541 -> IGF1R (n = 88)	88	High
MMP12	NCIH1793_LUNG	0.039	lung	Nilotinib	8	Nilotinib -> ABL (n = 71)	71	High
MMP12	NCIH1793_LUNG	0.039	lung	17-AAG	0.239	17-AAG -> HSP90 (n = 88)	88	High
MMP12	NCIH1793_LUNG	0.039	lung	PHA-665752	8	PHA-665752 -> c-MET (n = 87)	87	High
MMP12	NCIH1793_LUNG	0.039	lung	Lapatinib	8	Lapatinib -> EGFR (n = 88)	88	High
MMP12	NCIH1793_LUNG	0.039	lung	Nutlin-3	8	Nutlin-3 -> MDM2 (n = 88)	88	High
MMP12	NCIH1793_LUNG	0.039	lung	AZD0530	2.584	AZD0530 -> ABL (n = 88)	88	High
MMP12	NCIH1793_LUNG	0.039	lung	PF2341066	8	PF2341066 -> c-MET (n = 88)	88	High
MMP12	NCIH1793_LUNG	0.039	lung	L-685458	8	L-685458 -> GS (n = 85)	85	High
MMP12	NCIH1793_LUNG	0.039	lung	ZD-6474	1.844	ZD-6474 -> EGFR (n = 88)	88	High
MMP12	NCIH1793_LUNG	0.039	lung	Sorafenib	8	Sorafenib -> RTK (n = 88)	88	High
MMP12	NCIH1793_LUNG	0.039	lung	Topotecan	1.697	Topotecan -> TOP1 (n = 88)	88	High
MMP12	NCIH1793_LUNG	0.039	lung	LBW242	8	LBW242 -> XIAP (n = 87)	87	High
MMP12	NCIH1793_LUNG	0.039	lung	PD-0325901	8	PD-0325901 -> MEK (n = 88)	88	High
MMP12	NCIH1793_LUNG	0.039	lung	PD-0332991	2.038	PD-0332991 -> CDK4 (n = 71)	71	High
MMP12	NCIH1793_LUNG	0.039	lung	Paclitaxel	0.015	Paclitaxel -> TUBB1 (n = 88)	88	High
MMP12	NCIH1793_LUNG	0.039	lung	AZD6244	8	AZD6244 -> MEK (n = 87)	87	High
MMP12	NCIH1793_LUNG	0.039	lung	PLX4720	8	PLX4720 -> RAF (n = 88)	88	High
MMP12	NCIH1793_LUNG	0.039	lung	RAF265	2.84	RAF265 -> RAF (n = 77)	77	High
MMP12	NCIH1793_LUNG	0.039	lung	TAE684	5.928	TAE684 -> ALK (n = 88)	88	High
MMP12	NCIH1793_LUNG	0.039	lung	TKI258	8	TKI258 -> FGFR (n = 88)	88	High
MMP12	NCIH1793_LUNG	0.039	lung	Erlotinib	8	Erlotinib -> EGFR (n = 88)	88	High
MMP12	NCIH1869_LUNG	0.025	lung	AEW541	8	AEW541 -> IGF1R (n = 88)	88	High
MMP12	NCIH1869_LUNG	0.025	lung	Nilotinib	8	Nilotinib -> ABL (n = 71)	71	High
MMP12	NCIH1869_LUNG	0.025	lung	17-AAG	0.1	17-AAG -> HSP90 (n = 88)	88	High
MMP12	NCIH1869_LUNG	0.025	lung	PHA-665752	8	PHA-665752 -> c-MET (n = 87)	87	High
MMP12	NCIH1869_LUNG	0.025	lung	Lapatinib	8	Lapatinib -> EGFR (n = 88)	88	High
MMP12	NCIH1869_LUNG	0.025	lung	Nutlin-3	8	Nutlin-3 -> MDM2 (n = 88)	88	High
MMP12	NCIH1869_LUNG	0.025	lung	AZD0530	0.793	AZD0530 -> ABL (n = 88)	88	High
MMP12	NCIH1869_LUNG	0.025	lung	PF2341066	8	PF2341066 -> c-MET (n = 88)	88	High
MMP12	NCIH1869_LUNG	0.025	lung	L-685458	8	L-685458 -> GS (n = 85)	85	High
MMP12	NCIH1869_LUNG	0.025	lung	ZD-6474	3.097	ZD-6474 -> EGFR (n = 88)	88	High
MMP12	NCIH1869_LUNG	0.025	lung	Panobinostat	0.134	Panobinostat -> HDAC (n = 86)	86	High
MMP12	NCIH1869_LUNG	0.025	lung	Sorafenib	8	Sorafenib -> RTK (n = 88)	88	High
MMP12	NCIH1869_LUNG	0.025	lung	Irinotecan	1.702	Irinotecan -> TOP1 (n = 45)	45	High
MMP12	NCIH1869_LUNG	0.025	lung	Topotecan	1.443	Topotecan -> TOP1 (n = 88)	88	High
MMP12	NCIH1869_LUNG	0.025	lung	LBW242	8	LBW242 -> XIAP (n = 87)	87	High
MMP12	NCIH1869_LUNG	0.025	lung	PD-0325901	8	PD-0325901 -> MEK (n = 88)	88	High
MMP12	NCIH1869_LUNG	0.025	lung	PD-0332991	8	PD-0332991 -> CDK4 (n = 71)	71	High
MMP12	NCIH1869_LUNG	0.025	lung	Paclitaxel	8	Paclitaxel -> TUBB1 (n = 88)	88	High
MMP12	NCIH1869_LUNG	0.025	lung	AZD6244	8	AZD6244 -> MEK (n = 87)	87	High
MMP12	NCIH1869_LUNG	0.025	lung	PLX4720	8	PLX4720 -> RAF (n = 88)	88	High
MMP12	NCIH1869_LUNG	0.025	lung	RAF265	8	RAF265 -> RAF (n = 77)	77	High
MMP12	NCIH1869_LUNG	0.025	lung	TAE684	2.509	TAE684 -> ALK (n = 88)	88	High
MMP12	NCIH1869_LUNG	0.025	lung	TKI258	8	TKI258 -> FGFR (n = 88)	88	High
MMP12	NCIH1869_LUNG	0.025	lung	Erlotinib	3.333	Erlotinib -> EGFR (n = 88)	88	High
MMP12	NCIH1915_LUNG	0.006	lung	AEW541	8	AEW541 -> IGF1R (n = 88)	88	High
MMP12	NCIH1915_LUNG	0.006	lung	Nilotinib	8	Nilotinib -> ABL (n = 71)	71	High
MMP12	NCIH1915_LUNG	0.006	lung	17-AAG	0.035	17-AAG -> HSP90 (n = 88)	88	High
MMP12	NCIH1915_LUNG	0.006	lung	PHA-665752	8	PHA-665752 -> c-MET (n = 87)	87	High
MMP12	NCIH1915_LUNG	0.006	lung	Lapatinib	8	Lapatinib -> EGFR (n = 88)	88	High
MMP12	NCIH1915_LUNG	0.006	lung	Nutlin-3	8	Nutlin-3 -> MDM2 (n = 88)	88	High
MMP12	NCIH1915_LUNG	0.006	lung	AZD0530	8	AZD0530 -> ABL (n = 88)	88	High
MMP12	NCIH1915_LUNG	0.006	lung	PF2341066	8	PF2341066 -> c-MET (n = 88)	88	High
MMP12	NCIH1915_LUNG	0.006	lung	L-685458	8	L-685458 -> GS (n = 85)	85	High
MMP12	NCIH1915_LUNG	0.006	lung	ZD-6474	8	ZD-6474 -> EGFR (n = 88)	88	High
MMP12	NCIH1915_LUNG	0.006	lung	Panobinostat	0.039	Panobinostat -> HDAC (n = 86)	86	High
MMP12	NCIH1915_LUNG	0.006	lung	Sorafenib	8	Sorafenib -> RTK (n = 88)	88	High
MMP12	NCIH1915_LUNG	0.006	lung	Irinotecan	0.26	Irinotecan -> TOP1 (n = 45)	45	High
MMP12	NCIH1915_LUNG	0.006	lung	Topotecan	1.124	Topotecan -> TOP1 (n = 88)	88	High
MMP12	NCIH1915_LUNG	0.006	lung	LBW242	8	LBW242 -> XIAP (n = 87)	87	High
MMP12	NCIH1915_LUNG	0.006	lung	PD-0325901	0.146	PD-0325901 -> MEK (n = 88)	88	High
MMP12	NCIH1915_LUNG	0.006	lung	PD-0332991	8	PD-0332991 -> CDK4 (n = 71)	71	High
MMP12	NCIH1915_LUNG	0.006	lung	Paclitaxel	0.004	Paclitaxel -> TUBB1 (n = 88)	88	High
MMP12	NCIH1915_LUNG	0.006	lung	AZD6244	1.592	AZD6244 -> MEK (n = 87)	87	High
MMP12	NCIH1915_LUNG	0.006	lung	PLX4720	8	PLX4720 -> RAF (n = 88)	88	High
MMP12	NCIH1915_LUNG	0.006	lung	RAF265	0.223	RAF265 -> RAF (n = 77)	77	High
MMP12	NCIH1915_LUNG	0.006	lung	TAE684	3.614	TAE684 -> ALK (n = 88)	88	High
MMP12	NCIH1915_LUNG	0.006	lung	TKI258	6.194	TKI258 -> FGFR (n = 88)	88	High
MMP12	NCIH1915_LUNG	0.006	lung	Erlotinib	8	Erlotinib -> EGFR (n = 88)	88	High
MMP12	NCIH1944_LUNG	0	lung	AEW541	8	AEW541 -> IGF1R (n = 88)	88	Low
MMP12	NCIH1944_LUNG	0	lung	Nilotinib	8	Nilotinib -> ABL (n = 71)	71	Low
MMP12	NCIH1944_LUNG	0	lung	17-AAG	0.026	17-AAG -> HSP90 (n = 88)	88	Low
MMP12	NCIH1944_LUNG	0	lung	PHA-665752	8	PHA-665752 -> c-MET (n = 87)	87	Low
MMP12	NCIH1944_LUNG	0	lung	Lapatinib	8	Lapatinib -> EGFR (n = 88)	88	Low
MMP12	NCIH1944_LUNG	0	lung	Nutlin-3	8	Nutlin-3 -> MDM2 (n = 88)	88	Low
MMP12	NCIH1944_LUNG	0	lung	AZD0530	8	AZD0530 -> ABL (n = 88)	88	Low
MMP12	NCIH1944_LUNG	0	lung	PF2341066	8	PF2341066 -> c-MET (n = 88)	88	Low
MMP12	NCIH1944_LUNG	0	lung	L-685458	8	L-685458 -> GS (n = 85)	85	Low
MMP12	NCIH1944_LUNG	0	lung	ZD-6474	8	ZD-6474 -> EGFR (n = 88)	88	Low
MMP12	NCIH1944_LUNG	0	lung	Panobinostat	0.072	Panobinostat -> HDAC (n = 86)	86	Low
MMP12	NCIH1944_LUNG	0	lung	Sorafenib	8	Sorafenib -> RTK (n = 88)	88	Low
MMP12	NCIH1944_LUNG	0	lung	Topotecan	0.71	Topotecan -> TOP1 (n = 88)	88	Low
MMP12	NCIH1944_LUNG	0	lung	LBW242	8	LBW242 -> XIAP (n = 87)	87	Low
MMP12	NCIH1944_LUNG	0	lung	PD-0325901	0.416	PD-0325901 -> MEK (n = 88)	88	Low
MMP12	NCIH1944_LUNG	0	lung	PD-0332991	4.488	PD-0332991 -> CDK4 (n = 71)	71	Low
MMP12	NCIH1944_LUNG	0	lung	Paclitaxel	0.012	Paclitaxel -> TUBB1 (n = 88)	88	Low
MMP12	NCIH1944_LUNG	0	lung	AZD6244	8	AZD6244 -> MEK (n = 87)	87	Low
MMP12	NCIH1944_LUNG	0	lung	PLX4720	8	PLX4720 -> RAF (n = 88)	88	Low
MMP12	NCIH1944_LUNG	0	lung	RAF265	8	RAF265 -> RAF (n = 77)	77	Low
MMP12	NCIH1944_LUNG	0	lung	TAE684	8	TAE684 -> ALK (n = 88)	88	Low
MMP12	NCIH1944_LUNG	0	lung	TKI258	8	TKI258 -> FGFR (n = 88)	88	Low
MMP12	NCIH1944_LUNG	0	lung	Erlotinib	8	Erlotinib -> EGFR (n = 88)	88	Low
MMP12	NCIH1975_LUNG	0.005	lung	AEW541	8	AEW541 -> IGF1R (n = 88)	88	High
MMP12	NCIH1975_LUNG	0.005	lung	Nilotinib	8	Nilotinib -> ABL (n = 71)	71	High
MMP12	NCIH1975_LUNG	0.005	lung	17-AAG	0.056	17-AAG -> HSP90 (n = 88)	88	High
MMP12	NCIH1975_LUNG	0.005	lung	PHA-665752	8	PHA-665752 -> c-MET (n = 87)	87	High
MMP12	NCIH1975_LUNG	0.005	lung	Lapatinib	8	Lapatinib -> EGFR (n = 88)	88	High
MMP12	NCIH1975_LUNG	0.005	lung	Nutlin-3	8	Nutlin-3 -> MDM2 (n = 88)	88	High
MMP12	NCIH1975_LUNG	0.005	lung	AZD0530	8	AZD0530 -> ABL (n = 88)	88	High
MMP12	NCIH1975_LUNG	0.005	lung	PF2341066	8	PF2341066 -> c-MET (n = 88)	88	High
MMP12	NCIH1975_LUNG	0.005	lung	L-685458	7.972	L-685458 -> GS (n = 85)	85	High
MMP12	NCIH1975_LUNG	0.005	lung	ZD-6474	8	ZD-6474 -> EGFR (n = 88)	88	High
MMP12	NCIH1975_LUNG	0.005	lung	Panobinostat	0.085	Panobinostat -> HDAC (n = 86)	86	High
MMP12	NCIH1975_LUNG	0.005	lung	Sorafenib	8	Sorafenib -> RTK (n = 88)	88	High
MMP12	NCIH1975_LUNG	0.005	lung	Irinotecan	0.854	Irinotecan -> TOP1 (n = 45)	45	High
MMP12	NCIH1975_LUNG	0.005	lung	Topotecan	1.463	Topotecan -> TOP1 (n = 88)	88	High
MMP12	NCIH1975_LUNG	0.005	lung	LBW242	8	LBW242 -> XIAP (n = 87)	87	High
MMP12	NCIH1975_LUNG	0.005	lung	PD-0325901	3.859	PD-0325901 -> MEK (n = 88)	88	High
MMP12	NCIH1975_LUNG	0.005	lung	PD-0332991	8	PD-0332991 -> CDK4 (n = 71)	71	High
MMP12	NCIH1975_LUNG	0.005	lung	Paclitaxel	0.003	Paclitaxel -> TUBB1 (n = 88)	88	High
MMP12	NCIH1975_LUNG	0.005	lung	AZD6244	8	AZD6244 -> MEK (n = 87)	87	High
MMP12	NCIH1975_LUNG	0.005	lung	PLX4720	8	PLX4720 -> RAF (n = 88)	88	High
MMP12	NCIH1975_LUNG	0.005	lung	RAF265	1.421	RAF265 -> RAF (n = 77)	77	High
MMP12	NCIH1975_LUNG	0.005	lung	TAE684	2.906	TAE684 -> ALK (n = 88)	88	High
MMP12	NCIH1975_LUNG	0.005	lung	TKI258	6.715	TKI258 -> FGFR (n = 88)	88	High
MMP12	NCIH1975_LUNG	0.005	lung	Erlotinib	8	Erlotinib -> EGFR (n = 88)	88	High
MMP12	NCIH2009_LUNG	0.02	lung	AEW541	8	AEW541 -> IGF1R (n = 88)	88	High
MMP12	NCIH2009_LUNG	0.02	lung	Nilotinib	8	Nilotinib -> ABL (n = 71)	71	High
MMP12	NCIH2009_LUNG	0.02	lung	17-AAG	0.188	17-AAG -> HSP90 (n = 88)	88	High
MMP12	NCIH2009_LUNG	0.02	lung	PHA-665752	8	PHA-665752 -> c-MET (n = 87)	87	High
MMP12	NCIH2009_LUNG	0.02	lung	Lapatinib	8	Lapatinib -> EGFR (n = 88)	88	High
MMP12	NCIH2009_LUNG	0.02	lung	Nutlin-3	8	Nutlin-3 -> MDM2 (n = 88)	88	High
MMP12	NCIH2009_LUNG	0.02	lung	AZD0530	8	AZD0530 -> ABL (n = 88)	88	High
MMP12	NCIH2009_LUNG	0.02	lung	PF2341066	8	PF2341066 -> c-MET (n = 88)	88	High
MMP12	NCIH2009_LUNG	0.02	lung	L-685458	8	L-685458 -> GS (n = 85)	85	High
MMP12	NCIH2009_LUNG	0.02	lung	ZD-6474	7.427	ZD-6474 -> EGFR (n = 88)	88	High
MMP12	NCIH2009_LUNG	0.02	lung	Panobinostat	0.036	Panobinostat -> HDAC (n = 86)	86	High
MMP12	NCIH2009_LUNG	0.02	lung	Sorafenib	8	Sorafenib -> RTK (n = 88)	88	High
MMP12	NCIH2009_LUNG	0.02	lung	Irinotecan	0.293	Irinotecan -> TOP1 (n = 45)	45	High
MMP12	NCIH2009_LUNG	0.02	lung	Topotecan	0.816	Topotecan -> TOP1 (n = 88)	88	High
MMP12	NCIH2009_LUNG	0.02	lung	LBW242	8	LBW242 -> XIAP (n = 87)	87	High
MMP12	NCIH2009_LUNG	0.02	lung	PD-0325901	0.735	PD-0325901 -> MEK (n = 88)	88	High
MMP12	NCIH2009_LUNG	0.02	lung	PD-0332991	8	PD-0332991 -> CDK4 (n = 71)	71	High
MMP12	NCIH2009_LUNG	0.02	lung	Paclitaxel	0.018	Paclitaxel -> TUBB1 (n = 88)	88	High
MMP12	NCIH2009_LUNG	0.02	lung	AZD6244	8	AZD6244 -> MEK (n = 87)	87	High
MMP12	NCIH2009_LUNG	0.02	lung	PLX4720	8	PLX4720 -> RAF (n = 88)	88	High
MMP12	NCIH2009_LUNG	0.02	lung	RAF265	3.925	RAF265 -> RAF (n = 77)	77	High
MMP12	NCIH2009_LUNG	0.02	lung	TAE684	3.951	TAE684 -> ALK (n = 88)	88	High
MMP12	NCIH2009_LUNG	0.02	lung	TKI258	7.163	TKI258 -> FGFR (n = 88)	88	High
MMP12	NCIH2009_LUNG	0.02	lung	Erlotinib	8	Erlotinib -> EGFR (n = 88)	88	High
MMP12	NCIH2023_LUNG	0	lung	AEW541	2.513	AEW541 -> IGF1R (n = 88)	88	Low
MMP12	NCIH2023_LUNG	0	lung	Nilotinib	4.015	Nilotinib -> ABL (n = 71)	71	Low
MMP12	NCIH2023_LUNG	0	lung	17-AAG	0.023	17-AAG -> HSP90 (n = 88)	88	Low
MMP12	NCIH2023_LUNG	0	lung	PHA-665752	8	PHA-665752 -> c-MET (n = 87)	87	Low
MMP12	NCIH2023_LUNG	0	lung	Lapatinib	8	Lapatinib -> EGFR (n = 88)	88	Low
MMP12	NCIH2023_LUNG	0	lung	Nutlin-3	8	Nutlin-3 -> MDM2 (n = 88)	88	Low
MMP12	NCIH2023_LUNG	0	lung	AZD0530	8	AZD0530 -> ABL (n = 88)	88	Low
MMP12	NCIH2023_LUNG	0	lung	PF2341066	4.38	PF2341066 -> c-MET (n = 88)	88	Low
MMP12	NCIH2023_LUNG	0	lung	L-685458	8	L-685458 -> GS (n = 85)	85	Low
MMP12	NCIH2023_LUNG	0	lung	ZD-6474	3.698	ZD-6474 -> EGFR (n = 88)	88	Low
MMP12	NCIH2023_LUNG	0	lung	Panobinostat	0.093	Panobinostat -> HDAC (n = 86)	86	Low
MMP12	NCIH2023_LUNG	0	lung	Sorafenib	8	Sorafenib -> RTK (n = 88)	88	Low
MMP12	NCIH2023_LUNG	0	lung	Topotecan	0.641	Topotecan -> TOP1 (n = 88)	88	Low
MMP12	NCIH2023_LUNG	0	lung	LBW242	8	LBW242 -> XIAP (n = 87)	87	Low
MMP12	NCIH2023_LUNG	0	lung	PD-0325901	8	PD-0325901 -> MEK (n = 88)	88	Low
MMP12	NCIH2023_LUNG	0	lung	PD-0332991	8	PD-0332991 -> CDK4 (n = 71)	71	Low
MMP12	NCIH2023_LUNG	0	lung	Paclitaxel	0.009	Paclitaxel -> TUBB1 (n = 88)	88	Low
MMP12	NCIH2023_LUNG	0	lung	AZD6244	8	AZD6244 -> MEK (n = 87)	87	Low
MMP12	NCIH2023_LUNG	0	lung	PLX4720	8	PLX4720 -> RAF (n = 88)	88	Low
MMP12	NCIH2023_LUNG	0	lung	RAF265	8	RAF265 -> RAF (n = 77)	77	Low
MMP12	NCIH2023_LUNG	0	lung	TAE684	3.46	TAE684 -> ALK (n = 88)	88	Low
MMP12	NCIH2023_LUNG	0	lung	TKI258	5.233	TKI258 -> FGFR (n = 88)	88	Low
MMP12	NCIH2023_LUNG	0	lung	Erlotinib	8	Erlotinib -> EGFR (n = 88)	88	Low
MMP12	NCIH2030_LUNG	0	lung	AEW541	5.781	AEW541 -> IGF1R (n = 88)	88	Low
MMP12	NCIH2030_LUNG	0	lung	Nilotinib	8	Nilotinib -> ABL (n = 71)	71	Low
MMP12	NCIH2030_LUNG	0	lung	17-AAG	0.049	17-AAG -> HSP90 (n = 88)	88	Low
MMP12	NCIH2030_LUNG	0	lung	PHA-665752	8	PHA-665752 -> c-MET (n = 87)	87	Low
MMP12	NCIH2030_LUNG	0	lung	Lapatinib	3.724	Lapatinib -> EGFR (n = 88)	88	Low
MMP12	NCIH2030_LUNG	0	lung	Nutlin-3	8	Nutlin-3 -> MDM2 (n = 88)	88	Low
MMP12	NCIH2030_LUNG	0	lung	AZD0530	1.831	AZD0530 -> ABL (n = 88)	88	Low
MMP12	NCIH2030_LUNG	0	lung	PF2341066	8	PF2341066 -> c-MET (n = 88)	88	Low
MMP12	NCIH2030_LUNG	0	lung	L-685458	8	L-685458 -> GS (n = 85)	85	Low
MMP12	NCIH2030_LUNG	0	lung	ZD-6474	4.317	ZD-6474 -> EGFR (n = 88)	88	Low
MMP12	NCIH2030_LUNG	0	lung	Panobinostat	0.14	Panobinostat -> HDAC (n = 86)	86	Low
MMP12	NCIH2030_LUNG	0	lung	Sorafenib	5.207	Sorafenib -> RTK (n = 88)	88	Low
MMP12	NCIH2030_LUNG	0	lung	Irinotecan	0.539	Irinotecan -> TOP1 (n = 45)	45	Low
MMP12	NCIH2030_LUNG	0	lung	Topotecan	0.146	Topotecan -> TOP1 (n = 88)	88	Low
MMP12	NCIH2030_LUNG	0	lung	LBW242	8	LBW242 -> XIAP (n = 87)	87	Low
MMP12	NCIH2030_LUNG	0	lung	PD-0325901	8	PD-0325901 -> MEK (n = 88)	88	Low
MMP12	NCIH2030_LUNG	0	lung	PD-0332991	8	PD-0332991 -> CDK4 (n = 71)	71	Low
MMP12	NCIH2030_LUNG	0	lung	Paclitaxel	0.029	Paclitaxel -> TUBB1 (n = 88)	88	Low
MMP12	NCIH2030_LUNG	0	lung	AZD6244	8	AZD6244 -> MEK (n = 87)	87	Low
MMP12	NCIH2030_LUNG	0	lung	PLX4720	8	PLX4720 -> RAF (n = 88)	88	Low
MMP12	NCIH2030_LUNG	0	lung	RAF265	0.588	RAF265 -> RAF (n = 77)	77	Low
MMP12	NCIH2030_LUNG	0	lung	TAE684	6.807	TAE684 -> ALK (n = 88)	88	Low
MMP12	NCIH2030_LUNG	0	lung	TKI258	4.162	TKI258 -> FGFR (n = 88)	88	Low
MMP12	NCIH2030_LUNG	0	lung	Erlotinib	6.153	Erlotinib -> EGFR (n = 88)	88	Low
MMP12	NCIH2085_LUNG	0	lung	AEW541	8	AEW541 -> IGF1R (n = 88)	88	Low
MMP12	NCIH2085_LUNG	0	lung	Nilotinib	8	Nilotinib -> ABL (n = 71)	71	Low
MMP12	NCIH2085_LUNG	0	lung	17-AAG	0.762	17-AAG -> HSP90 (n = 88)	88	Low
MMP12	NCIH2085_LUNG	0	lung	PHA-665752	8	PHA-665752 -> c-MET (n = 87)	87	Low
MMP12	NCIH2085_LUNG	0	lung	Lapatinib	8	Lapatinib -> EGFR (n = 88)	88	Low
MMP12	NCIH2085_LUNG	0	lung	Nutlin-3	8	Nutlin-3 -> MDM2 (n = 88)	88	Low
MMP12	NCIH2085_LUNG	0	lung	AZD0530	8	AZD0530 -> ABL (n = 88)	88	Low
MMP12	NCIH2085_LUNG	0	lung	PF2341066	4.665	PF2341066 -> c-MET (n = 88)	88	Low
MMP12	NCIH2085_LUNG	0	lung	L-685458	7.664	L-685458 -> GS (n = 85)	85	Low
MMP12	NCIH2085_LUNG	0	lung	ZD-6474	8	ZD-6474 -> EGFR (n = 88)	88	Low
MMP12	NCIH2085_LUNG	0	lung	Panobinostat	0.055	Panobinostat -> HDAC (n = 86)	86	Low
MMP12	NCIH2085_LUNG	0	lung	Sorafenib	8	Sorafenib -> RTK (n = 88)	88	Low
MMP12	NCIH2085_LUNG	0	lung	Topotecan	8	Topotecan -> TOP1 (n = 88)	88	Low
MMP12	NCIH2085_LUNG	0	lung	LBW242	8	LBW242 -> XIAP (n = 87)	87	Low
MMP12	NCIH2085_LUNG	0	lung	PD-0325901	8	PD-0325901 -> MEK (n = 88)	88	Low
MMP12	NCIH2085_LUNG	0	lung	PD-0332991	8	PD-0332991 -> CDK4 (n = 71)	71	Low
MMP12	NCIH2085_LUNG	0	lung	Paclitaxel	0.007	Paclitaxel -> TUBB1 (n = 88)	88	Low
MMP12	NCIH2085_LUNG	0	lung	AZD6244	8	AZD6244 -> MEK (n = 87)	87	Low
MMP12	NCIH2085_LUNG	0	lung	PLX4720	8	PLX4720 -> RAF (n = 88)	88	Low
MMP12	NCIH2085_LUNG	0	lung	RAF265	8	RAF265 -> RAF (n = 77)	77	Low
MMP12	NCIH2085_LUNG	0	lung	TAE684	1.596	TAE684 -> ALK (n = 88)	88	Low
MMP12	NCIH2085_LUNG	0	lung	TKI258	8	TKI258 -> FGFR (n = 88)	88	Low
MMP12	NCIH2085_LUNG	0	lung	Erlotinib	8	Erlotinib -> EGFR (n = 88)	88	Low
MMP12	NCIH2087_LUNG	0.004	lung	AEW541	7.723	AEW541 -> IGF1R (n = 88)	88	High
MMP12	NCIH2087_LUNG	0.004	lung	Nilotinib	6.089	Nilotinib -> ABL (n = 71)	71	Low
MMP12	NCIH2087_LUNG	0.004	lung	17-AAG	0.064	17-AAG -> HSP90 (n = 88)	88	High
MMP12	NCIH2087_LUNG	0.004	lung	PHA-665752	8	PHA-665752 -> c-MET (n = 87)	87	High
MMP12	NCIH2087_LUNG	0.004	lung	Lapatinib	8	Lapatinib -> EGFR (n = 88)	88	High
MMP12	NCIH2087_LUNG	0.004	lung	Nutlin-3	8	Nutlin-3 -> MDM2 (n = 88)	88	High
MMP12	NCIH2087_LUNG	0.004	lung	AZD0530	8	AZD0530 -> ABL (n = 88)	88	High
MMP12	NCIH2087_LUNG	0.004	lung	PF2341066	8	PF2341066 -> c-MET (n = 88)	88	High
MMP12	NCIH2087_LUNG	0.004	lung	L-685458	8	L-685458 -> GS (n = 85)	85	High
MMP12	NCIH2087_LUNG	0.004	lung	ZD-6474	8	ZD-6474 -> EGFR (n = 88)	88	High
MMP12	NCIH2087_LUNG	0.004	lung	Panobinostat	0.114	Panobinostat -> HDAC (n = 86)	86	High
MMP12	NCIH2087_LUNG	0.004	lung	Sorafenib	4.512	Sorafenib -> RTK (n = 88)	88	High
MMP12	NCIH2087_LUNG	0.004	lung	Topotecan	0.19	Topotecan -> TOP1 (n = 88)	88	High
MMP12	NCIH2087_LUNG	0.004	lung	LBW242	8	LBW242 -> XIAP (n = 87)	87	High
MMP12	NCIH2087_LUNG	0.004	lung	PD-0325901	0.054	PD-0325901 -> MEK (n = 88)	88	High
MMP12	NCIH2087_LUNG	0.004	lung	PD-0332991	8	PD-0332991 -> CDK4 (n = 71)	71	Low
MMP12	NCIH2087_LUNG	0.004	lung	Paclitaxel	0.01	Paclitaxel -> TUBB1 (n = 88)	88	High
MMP12	NCIH2087_LUNG	0.004	lung	AZD6244	0.411	AZD6244 -> MEK (n = 87)	87	High
MMP12	NCIH2087_LUNG	0.004	lung	PLX4720	5.211	PLX4720 -> RAF (n = 88)	88	High
MMP12	NCIH2087_LUNG	0.004	lung	RAF265	2.668	RAF265 -> RAF (n = 77)	77	Low
MMP12	NCIH2087_LUNG	0.004	lung	TAE684	6.563	TAE684 -> ALK (n = 88)	88	High
MMP12	NCIH2087_LUNG	0.004	lung	TKI258	8	TKI258 -> FGFR (n = 88)	88	High
MMP12	NCIH2087_LUNG	0.004	lung	Erlotinib	8	Erlotinib -> EGFR (n = 88)	88	High
MMP12	NCIH211_LUNG	0	lung	AEW541	1.583	AEW541 -> IGF1R (n = 88)	88	Low
MMP12	NCIH211_LUNG	0	lung	Nilotinib	6.047	Nilotinib -> ABL (n = 71)	71	Low
MMP12	NCIH211_LUNG	0	lung	17-AAG	0.126	17-AAG -> HSP90 (n = 88)	88	Low
MMP12	NCIH211_LUNG	0	lung	PHA-665752	6.395	PHA-665752 -> c-MET (n = 87)	87	Low
MMP12	NCIH211_LUNG	0	lung	Lapatinib	8	Lapatinib -> EGFR (n = 88)	88	Low
MMP12	NCIH211_LUNG	0	lung	Nutlin-3	8	Nutlin-3 -> MDM2 (n = 88)	88	Low
MMP12	NCIH211_LUNG	0	lung	AZD0530	8	AZD0530 -> ABL (n = 88)	88	Low
MMP12	NCIH211_LUNG	0	lung	PF2341066	4.109	PF2341066 -> c-MET (n = 88)	88	Low
MMP12	NCIH211_LUNG	0	lung	L-685458	3.807	L-685458 -> GS (n = 85)	85	Low
MMP12	NCIH211_LUNG	0	lung	ZD-6474	8	ZD-6474 -> EGFR (n = 88)	88	Low
MMP12	NCIH211_LUNG	0	lung	Panobinostat	0.014	Panobinostat -> HDAC (n = 86)	86	Low
MMP12	NCIH211_LUNG	0	lung	Sorafenib	8	Sorafenib -> RTK (n = 88)	88	Low
MMP12	NCIH211_LUNG	0	lung	Irinotecan	0.157	Irinotecan -> TOP1 (n = 45)	45	Low
MMP12	NCIH211_LUNG	0	lung	Topotecan	0.17	Topotecan -> TOP1 (n = 88)	88	Low
MMP12	NCIH211_LUNG	0	lung	LBW242	7.551	LBW242 -> XIAP (n = 87)	87	Low
MMP12	NCIH211_LUNG	0	lung	PD-0325901	8	PD-0325901 -> MEK (n = 88)	88	Low
MMP12	NCIH211_LUNG	0	lung	PD-0332991	8	PD-0332991 -> CDK4 (n = 71)	71	Low
MMP12	NCIH211_LUNG	0	lung	Paclitaxel	0.008	Paclitaxel -> TUBB1 (n = 88)	88	Low
MMP12	NCIH211_LUNG	0	lung	AZD6244	8	AZD6244 -> MEK (n = 87)	87	Low
MMP12	NCIH211_LUNG	0	lung	PLX4720	8	PLX4720 -> RAF (n = 88)	88	Low
MMP12	NCIH211_LUNG	0	lung	RAF265	4.229	RAF265 -> RAF (n = 77)	77	Low
MMP12	NCIH211_LUNG	0	lung	TAE684	2.399	TAE684 -> ALK (n = 88)	88	Low
MMP12	NCIH211_LUNG	0	lung	TKI258	3.91	TKI258 -> FGFR (n = 88)	88	Low
MMP12	NCIH211_LUNG	0	lung	Erlotinib	8	Erlotinib -> EGFR (n = 88)	88	Low
MMP12	NCIH2122_LUNG	0	lung	AEW541	0.137	AEW541 -> IGF1R (n = 88)	88	Low
MMP12	NCIH2122_LUNG	0	lung	Nilotinib	7.856	Nilotinib -> ABL (n = 71)	71	Low
MMP12	NCIH2122_LUNG	0	lung	17-AAG	0.026	17-AAG -> HSP90 (n = 88)	88	Low
MMP12	NCIH2122_LUNG	0	lung	PHA-665752	8	PHA-665752 -> c-MET (n = 87)	87	Low
MMP12	NCIH2122_LUNG	0	lung	Lapatinib	2.934	Lapatinib -> EGFR (n = 88)	88	Low
MMP12	NCIH2122_LUNG	0	lung	Nutlin-3	4.599	Nutlin-3 -> MDM2 (n = 88)	88	Low
MMP12	NCIH2122_LUNG	0	lung	AZD0530	3.377	AZD0530 -> ABL (n = 88)	88	Low
MMP12	NCIH2122_LUNG	0	lung	PF2341066	3.989	PF2341066 -> c-MET (n = 88)	88	Low
MMP12	NCIH2122_LUNG	0	lung	L-685458	8	L-685458 -> GS (n = 85)	85	Low
MMP12	NCIH2122_LUNG	0	lung	ZD-6474	8	ZD-6474 -> EGFR (n = 88)	88	Low
MMP12	NCIH2122_LUNG	0	lung	Panobinostat	0.03	Panobinostat -> HDAC (n = 86)	86	Low
MMP12	NCIH2122_LUNG	0	lung	Sorafenib	7.539	Sorafenib -> RTK (n = 88)	88	Low
MMP12	NCIH2122_LUNG	0	lung	Irinotecan	0.09	Irinotecan -> TOP1 (n = 45)	45	Low
MMP12	NCIH2122_LUNG	0	lung	Topotecan	0.054	Topotecan -> TOP1 (n = 88)	88	Low
MMP12	NCIH2122_LUNG	0	lung	LBW242	8	LBW242 -> XIAP (n = 87)	87	Low
MMP12	NCIH2122_LUNG	0	lung	PD-0325901	0.036	PD-0325901 -> MEK (n = 88)	88	Low
MMP12	NCIH2122_LUNG	0	lung	PD-0332991	8	PD-0332991 -> CDK4 (n = 71)	71	Low
MMP12	NCIH2122_LUNG	0	lung	Paclitaxel	0.003	Paclitaxel -> TUBB1 (n = 88)	88	Low
MMP12	NCIH2122_LUNG	0	lung	AZD6244	0.626	AZD6244 -> MEK (n = 87)	87	Low
MMP12	NCIH2122_LUNG	0	lung	PLX4720	8	PLX4720 -> RAF (n = 88)	88	Low
MMP12	NCIH2122_LUNG	0	lung	RAF265	0.469	RAF265 -> RAF (n = 77)	77	Low
MMP12	NCIH2122_LUNG	0	lung	TAE684	1.285	TAE684 -> ALK (n = 88)	88	Low
MMP12	NCIH2122_LUNG	0	lung	TKI258	3.678	TKI258 -> FGFR (n = 88)	88	Low
MMP12	NCIH2122_LUNG	0	lung	Erlotinib	5.234	Erlotinib -> EGFR (n = 88)	88	Low
MMP12	NCIH2170_LUNG	0.019	lung	AEW541	8	AEW541 -> IGF1R (n = 88)	88	High
MMP12	NCIH2170_LUNG	0.019	lung	Nilotinib	3.328	Nilotinib -> ABL (n = 71)	71	High
MMP12	NCIH2170_LUNG	0.019	lung	17-AAG	0.015	17-AAG -> HSP90 (n = 88)	88	High
MMP12	NCIH2170_LUNG	0.019	lung	PHA-665752	8	PHA-665752 -> c-MET (n = 87)	87	High
MMP12	NCIH2170_LUNG	0.019	lung	Lapatinib	0.301	Lapatinib -> EGFR (n = 88)	88	High
MMP12	NCIH2170_LUNG	0.019	lung	Nutlin-3	8	Nutlin-3 -> MDM2 (n = 88)	88	High
MMP12	NCIH2170_LUNG	0.019	lung	AZD0530	2.416	AZD0530 -> ABL (n = 88)	88	High
MMP12	NCIH2170_LUNG	0.019	lung	PF2341066	8	PF2341066 -> c-MET (n = 88)	88	High
MMP12	NCIH2170_LUNG	0.019	lung	L-685458	8	L-685458 -> GS (n = 85)	85	High
MMP12	NCIH2170_LUNG	0.019	lung	ZD-6474	2.656	ZD-6474 -> EGFR (n = 88)	88	High
MMP12	NCIH2170_LUNG	0.019	lung	Panobinostat	0.04	Panobinostat -> HDAC (n = 86)	86	High
MMP12	NCIH2170_LUNG	0.019	lung	Sorafenib	8	Sorafenib -> RTK (n = 88)	88	High
MMP12	NCIH2170_LUNG	0.019	lung	Irinotecan	0.164	Irinotecan -> TOP1 (n = 45)	45	High
MMP12	NCIH2170_LUNG	0.019	lung	Topotecan	0.063	Topotecan -> TOP1 (n = 88)	88	High
MMP12	NCIH2170_LUNG	0.019	lung	LBW242	8	LBW242 -> XIAP (n = 87)	87	High
MMP12	NCIH2170_LUNG	0.019	lung	PD-0325901	8	PD-0325901 -> MEK (n = 88)	88	High
MMP12	NCIH2170_LUNG	0.019	lung	PD-0332991	8	PD-0332991 -> CDK4 (n = 71)	71	High
MMP12	NCIH2170_LUNG	0.019	lung	Paclitaxel	0.003	Paclitaxel -> TUBB1 (n = 88)	88	High
MMP12	NCIH2170_LUNG	0.019	lung	AZD6244	8	AZD6244 -> MEK (n = 87)	87	High
MMP12	NCIH2170_LUNG	0.019	lung	PLX4720	8	PLX4720 -> RAF (n = 88)	88	High
MMP12	NCIH2170_LUNG	0.019	lung	RAF265	6.187	RAF265 -> RAF (n = 77)	77	High
MMP12	NCIH2170_LUNG	0.019	lung	TAE684	1.749	TAE684 -> ALK (n = 88)	88	High
MMP12	NCIH2170_LUNG	0.019	lung	TKI258	8	TKI258 -> FGFR (n = 88)	88	High
MMP12	NCIH2170_LUNG	0.019	lung	Erlotinib	1.564	Erlotinib -> EGFR (n = 88)	88	High
MMP12	NCIH2172_LUNG	4.042	lung	AEW541	8	AEW541 -> IGF1R (n = 88)	88	High
MMP12	NCIH2172_LUNG	4.042	lung	Nilotinib	8	Nilotinib -> ABL (n = 71)	71	High
MMP12	NCIH2172_LUNG	4.042	lung	17-AAG	0.006	17-AAG -> HSP90 (n = 88)	88	High
MMP12	NCIH2172_LUNG	4.042	lung	PHA-665752	8	PHA-665752 -> c-MET (n = 87)	87	High
MMP12	NCIH2172_LUNG	4.042	lung	Lapatinib	8	Lapatinib -> EGFR (n = 88)	88	High
MMP12	NCIH2172_LUNG	4.042	lung	Nutlin-3	8	Nutlin-3 -> MDM2 (n = 88)	88	High
MMP12	NCIH2172_LUNG	4.042	lung	AZD0530	8	AZD0530 -> ABL (n = 88)	88	High
MMP12	NCIH2172_LUNG	4.042	lung	PF2341066	8	PF2341066 -> c-MET (n = 88)	88	High
MMP12	NCIH2172_LUNG	4.042	lung	L-685458	8	L-685458 -> GS (n = 85)	85	High
MMP12	NCIH2172_LUNG	4.042	lung	ZD-6474	8	ZD-6474 -> EGFR (n = 88)	88	High
MMP12	NCIH2172_LUNG	4.042	lung	Sorafenib	0.027	Sorafenib -> RTK (n = 88)	88	High
MMP12	NCIH2172_LUNG	4.042	lung	Irinotecan	0.003	Irinotecan -> TOP1 (n = 45)	45	High
MMP12	NCIH2172_LUNG	4.042	lung	Topotecan	8	Topotecan -> TOP1 (n = 88)	88	High
MMP12	NCIH2172_LUNG	4.042	lung	LBW242	0.015	LBW242 -> XIAP (n = 87)	87	High
MMP12	NCIH2172_LUNG	4.042	lung	PD-0325901	8	PD-0325901 -> MEK (n = 88)	88	High
MMP12	NCIH2172_LUNG	4.042	lung	PD-0332991	8	PD-0332991 -> CDK4 (n = 71)	71	High
MMP12	NCIH2172_LUNG	4.042	lung	Paclitaxel	0.002	Paclitaxel -> TUBB1 (n = 88)	88	High
MMP12	NCIH2172_LUNG	4.042	lung	AZD6244	0.003	AZD6244 -> MEK (n = 87)	87	High
MMP12	NCIH2172_LUNG	4.042	lung	PLX4720	8	PLX4720 -> RAF (n = 88)	88	High
MMP12	NCIH2172_LUNG	4.042	lung	RAF265	8	RAF265 -> RAF (n = 77)	77	High
MMP12	NCIH2172_LUNG	4.042	lung	TAE684	3.549	TAE684 -> ALK (n = 88)	88	High
MMP12	NCIH2172_LUNG	4.042	lung	TKI258	8	TKI258 -> FGFR (n = 88)	88	High
MMP12	NCIH2172_LUNG	4.042	lung	Erlotinib	8	Erlotinib -> EGFR (n = 88)	88	High
MMP12	NCIH2228_LUNG	0	lung	AEW541	8	AEW541 -> IGF1R (n = 88)	88	Low
MMP12	NCIH2228_LUNG	0	lung	Nilotinib	8	Nilotinib -> ABL (n = 71)	71	Low
MMP12	NCIH2228_LUNG	0	lung	17-AAG	0.113	17-AAG -> HSP90 (n = 88)	88	Low
MMP12	NCIH2228_LUNG	0	lung	PHA-665752	8	PHA-665752 -> c-MET (n = 87)	87	Low
MMP12	NCIH2228_LUNG	0	lung	Lapatinib	8	Lapatinib -> EGFR (n = 88)	88	Low
MMP12	NCIH2228_LUNG	0	lung	Nutlin-3	8	Nutlin-3 -> MDM2 (n = 88)	88	Low
MMP12	NCIH2228_LUNG	0	lung	AZD0530	8	AZD0530 -> ABL (n = 88)	88	Low
MMP12	NCIH2228_LUNG	0	lung	PF2341066	1.6	PF2341066 -> c-MET (n = 88)	88	Low
MMP12	NCIH2228_LUNG	0	lung	L-685458	8	L-685458 -> GS (n = 85)	85	Low
MMP12	NCIH2228_LUNG	0	lung	ZD-6474	8	ZD-6474 -> EGFR (n = 88)	88	Low
MMP12	NCIH2228_LUNG	0	lung	Panobinostat	0.068	Panobinostat -> HDAC (n = 86)	86	Low
MMP12	NCIH2228_LUNG	0	lung	Sorafenib	8	Sorafenib -> RTK (n = 88)	88	Low
MMP12	NCIH2228_LUNG	0	lung	Irinotecan	0.195	Irinotecan -> TOP1 (n = 45)	45	Low
MMP12	NCIH2228_LUNG	0	lung	Topotecan	0.347	Topotecan -> TOP1 (n = 88)	88	Low
MMP12	NCIH2228_LUNG	0	lung	LBW242	8	LBW242 -> XIAP (n = 87)	87	Low
MMP12	NCIH2228_LUNG	0	lung	PD-0325901	3.939	PD-0325901 -> MEK (n = 88)	88	Low
MMP12	NCIH2228_LUNG	0	lung	PD-0332991	8	PD-0332991 -> CDK4 (n = 71)	71	Low
MMP12	NCIH2228_LUNG	0	lung	Paclitaxel	0.003	Paclitaxel -> TUBB1 (n = 88)	88	Low
MMP12	NCIH2228_LUNG	0	lung	AZD6244	8	AZD6244 -> MEK (n = 87)	87	Low
MMP12	NCIH2228_LUNG	0	lung	PLX4720	8	PLX4720 -> RAF (n = 88)	88	Low
MMP12	NCIH2228_LUNG	0	lung	RAF265	1.804	RAF265 -> RAF (n = 77)	77	Low
MMP12	NCIH2228_LUNG	0	lung	TAE684	0.041	TAE684 -> ALK (n = 88)	88	Low
MMP12	NCIH2228_LUNG	0	lung	TKI258	6.129	TKI258 -> FGFR (n = 88)	88	Low
MMP12	NCIH2228_LUNG	0	lung	Erlotinib	8	Erlotinib -> EGFR (n = 88)	88	Low
MMP12	NCIH226_LUNG	0	lung	AEW541	8	AEW541 -> IGF1R (n = 88)	88	Low
MMP12	NCIH226_LUNG	0	lung	Nilotinib	8	Nilotinib -> ABL (n = 71)	71	Low
MMP12	NCIH226_LUNG	0	lung	17-AAG	8	17-AAG -> HSP90 (n = 88)	88	Low
MMP12	NCIH226_LUNG	0	lung	PHA-665752	8	PHA-665752 -> c-MET (n = 87)	87	Low
MMP12	NCIH226_LUNG	0	lung	Lapatinib	8	Lapatinib -> EGFR (n = 88)	88	Low
MMP12	NCIH226_LUNG	0	lung	Nutlin-3	8	Nutlin-3 -> MDM2 (n = 88)	88	Low
MMP12	NCIH226_LUNG	0	lung	AZD0530	8	AZD0530 -> ABL (n = 88)	88	Low
MMP12	NCIH226_LUNG	0	lung	PF2341066	8	PF2341066 -> c-MET (n = 88)	88	Low
MMP12	NCIH226_LUNG	0	lung	L-685458	8	L-685458 -> GS (n = 85)	85	Low
MMP12	NCIH226_LUNG	0	lung	ZD-6474	8	ZD-6474 -> EGFR (n = 88)	88	Low
MMP12	NCIH226_LUNG	0	lung	Panobinostat	0.264	Panobinostat -> HDAC (n = 86)	86	Low
MMP12	NCIH226_LUNG	0	lung	Sorafenib	8	Sorafenib -> RTK (n = 88)	88	Low
MMP12	NCIH226_LUNG	0	lung	Topotecan	1.053	Topotecan -> TOP1 (n = 88)	88	Low
MMP12	NCIH226_LUNG	0	lung	LBW242	8	LBW242 -> XIAP (n = 87)	87	Low
MMP12	NCIH226_LUNG	0	lung	PD-0325901	8	PD-0325901 -> MEK (n = 88)	88	Low
MMP12	NCIH226_LUNG	0	lung	PD-0332991	8	PD-0332991 -> CDK4 (n = 71)	71	Low
MMP12	NCIH226_LUNG	0	lung	Paclitaxel	8	Paclitaxel -> TUBB1 (n = 88)	88	Low
MMP12	NCIH226_LUNG	0	lung	AZD6244	8	AZD6244 -> MEK (n = 87)	87	Low
MMP12	NCIH226_LUNG	0	lung	PLX4720	8	PLX4720 -> RAF (n = 88)	88	Low
MMP12	NCIH226_LUNG	0	lung	RAF265	3.297	RAF265 -> RAF (n = 77)	77	Low
MMP12	NCIH226_LUNG	0	lung	TAE684	4.788	TAE684 -> ALK (n = 88)	88	Low
MMP12	NCIH226_LUNG	0	lung	TKI258	8	TKI258 -> FGFR (n = 88)	88	Low
MMP12	NCIH226_LUNG	0	lung	Erlotinib	8	Erlotinib -> EGFR (n = 88)	88	Low
MMP12	NCIH2286_LUNG	0.014	lung	AEW541	8	AEW541 -> IGF1R (n = 88)	88	High
MMP12	NCIH2286_LUNG	0.014	lung	Nilotinib	2.387	Nilotinib -> ABL (n = 71)	71	High
MMP12	NCIH2286_LUNG	0.014	lung	17-AAG	0.035	17-AAG -> HSP90 (n = 88)	88	High
MMP12	NCIH2286_LUNG	0.014	lung	PHA-665752	8	PHA-665752 -> c-MET (n = 87)	87	High
MMP12	NCIH2286_LUNG	0.014	lung	Lapatinib	7.36	Lapatinib -> EGFR (n = 88)	88	High
MMP12	NCIH2286_LUNG	0.014	lung	Nutlin-3	8	Nutlin-3 -> MDM2 (n = 88)	88	High
MMP12	NCIH2286_LUNG	0.014	lung	AZD0530	3.634	AZD0530 -> ABL (n = 88)	88	High
MMP12	NCIH2286_LUNG	0.014	lung	PF2341066	5.161	PF2341066 -> c-MET (n = 88)	88	High
MMP12	NCIH2286_LUNG	0.014	lung	L-685458	7.965	L-685458 -> GS (n = 85)	85	High
MMP12	NCIH2286_LUNG	0.014	lung	ZD-6474	8	ZD-6474 -> EGFR (n = 88)	88	High
MMP12	NCIH2286_LUNG	0.014	lung	Panobinostat	0.042	Panobinostat -> HDAC (n = 86)	86	High
MMP12	NCIH2286_LUNG	0.014	lung	Sorafenib	7.001	Sorafenib -> RTK (n = 88)	88	High
MMP12	NCIH2286_LUNG	0.014	lung	Irinotecan	0.072	Irinotecan -> TOP1 (n = 45)	45	High
MMP12	NCIH2286_LUNG	0.014	lung	Topotecan	0.036	Topotecan -> TOP1 (n = 88)	88	High
MMP12	NCIH2286_LUNG	0.014	lung	LBW242	8	LBW242 -> XIAP (n = 87)	87	High
MMP12	NCIH2286_LUNG	0.014	lung	PD-0325901	1.984	PD-0325901 -> MEK (n = 88)	88	High
MMP12	NCIH2286_LUNG	0.014	lung	PD-0332991	1.428	PD-0332991 -> CDK4 (n = 71)	71	High
MMP12	NCIH2286_LUNG	0.014	lung	Paclitaxel	0.004	Paclitaxel -> TUBB1 (n = 88)	88	High
MMP12	NCIH2286_LUNG	0.014	lung	AZD6244	8	AZD6244 -> MEK (n = 87)	87	High
MMP12	NCIH2286_LUNG	0.014	lung	PLX4720	6.033	PLX4720 -> RAF (n = 88)	88	High
MMP12	NCIH2286_LUNG	0.014	lung	RAF265	0.183	RAF265 -> RAF (n = 77)	77	High
MMP12	NCIH2286_LUNG	0.014	lung	TAE684	0.681	TAE684 -> ALK (n = 88)	88	High
MMP12	NCIH2286_LUNG	0.014	lung	TKI258	1.195	TKI258 -> FGFR (n = 88)	88	High
MMP12	NCIH2286_LUNG	0.014	lung	Erlotinib	6.048	Erlotinib -> EGFR (n = 88)	88	High
MMP12	NCIH23_LUNG	0.003	lung	AEW541	4.463	AEW541 -> IGF1R (n = 88)	88	High
MMP12	NCIH23_LUNG	0.003	lung	Nilotinib	7.439	Nilotinib -> ABL (n = 71)	71	Low
MMP12	NCIH23_LUNG	0.003	lung	17-AAG	0.047	17-AAG -> HSP90 (n = 88)	88	High
MMP12	NCIH23_LUNG	0.003	lung	PHA-665752	8	PHA-665752 -> c-MET (n = 87)	87	High
MMP12	NCIH23_LUNG	0.003	lung	Lapatinib	8	Lapatinib -> EGFR (n = 88)	88	High
MMP12	NCIH23_LUNG	0.003	lung	Nutlin-3	8	Nutlin-3 -> MDM2 (n = 88)	88	High
MMP12	NCIH23_LUNG	0.003	lung	AZD0530	8	AZD0530 -> ABL (n = 88)	88	High
MMP12	NCIH23_LUNG	0.003	lung	PF2341066	8	PF2341066 -> c-MET (n = 88)	88	High
MMP12	NCIH23_LUNG	0.003	lung	L-685458	7.193	L-685458 -> GS (n = 85)	85	High
MMP12	NCIH23_LUNG	0.003	lung	ZD-6474	8	ZD-6474 -> EGFR (n = 88)	88	High
MMP12	NCIH23_LUNG	0.003	lung	Panobinostat	0.065	Panobinostat -> HDAC (n = 86)	86	High
MMP12	NCIH23_LUNG	0.003	lung	Sorafenib	8	Sorafenib -> RTK (n = 88)	88	High
MMP12	NCIH23_LUNG	0.003	lung	Topotecan	0.739	Topotecan -> TOP1 (n = 88)	88	High
MMP12	NCIH23_LUNG	0.003	lung	LBW242	8	LBW242 -> XIAP (n = 87)	87	High
MMP12	NCIH23_LUNG	0.003	lung	PD-0325901	8	PD-0325901 -> MEK (n = 88)	88	High
MMP12	NCIH23_LUNG	0.003	lung	PD-0332991	8	PD-0332991 -> CDK4 (n = 71)	71	Low
MMP12	NCIH23_LUNG	0.003	lung	Paclitaxel	0.004	Paclitaxel -> TUBB1 (n = 88)	88	High
MMP12	NCIH23_LUNG	0.003	lung	AZD6244	8	AZD6244 -> MEK (n = 87)	87	High
MMP12	NCIH23_LUNG	0.003	lung	PLX4720	0.212	PLX4720 -> RAF (n = 88)	88	High
MMP12	NCIH23_LUNG	0.003	lung	RAF265	1.734	RAF265 -> RAF (n = 77)	77	Low
MMP12	NCIH23_LUNG	0.003	lung	TAE684	1.431	TAE684 -> ALK (n = 88)	88	High
MMP12	NCIH23_LUNG	0.003	lung	TKI258	3.584	TKI258 -> FGFR (n = 88)	88	High
MMP12	NCIH23_LUNG	0.003	lung	Erlotinib	8	Erlotinib -> EGFR (n = 88)	88	High
MMP12	NCIH2444_LUNG	0.001	lung	AEW541	8	AEW541 -> IGF1R (n = 88)	88	High
MMP12	NCIH2444_LUNG	0.001	lung	Nilotinib	8	Nilotinib -> ABL (n = 71)	71	Low
MMP12	NCIH2444_LUNG	0.001	lung	17-AAG	0.268	17-AAG -> HSP90 (n = 88)	88	High
MMP12	NCIH2444_LUNG	0.001	lung	PHA-665752	8	PHA-665752 -> c-MET (n = 87)	87	High
MMP12	NCIH2444_LUNG	0.001	lung	Lapatinib	1.747	Lapatinib -> EGFR (n = 88)	88	High
MMP12	NCIH2444_LUNG	0.001	lung	Nutlin-3	8	Nutlin-3 -> MDM2 (n = 88)	88	High
MMP12	NCIH2444_LUNG	0.001	lung	AZD0530	8	AZD0530 -> ABL (n = 88)	88	High
MMP12	NCIH2444_LUNG	0.001	lung	PF2341066	8	PF2341066 -> c-MET (n = 88)	88	High
MMP12	NCIH2444_LUNG	0.001	lung	L-685458	8	L-685458 -> GS (n = 85)	85	High
MMP12	NCIH2444_LUNG	0.001	lung	ZD-6474	8	ZD-6474 -> EGFR (n = 88)	88	High
MMP12	NCIH2444_LUNG	0.001	lung	Panobinostat	0.078	Panobinostat -> HDAC (n = 86)	86	High
MMP12	NCIH2444_LUNG	0.001	lung	Sorafenib	8	Sorafenib -> RTK (n = 88)	88	High
MMP12	NCIH2444_LUNG	0.001	lung	Irinotecan	0.619	Irinotecan -> TOP1 (n = 45)	45	Low
MMP12	NCIH2444_LUNG	0.001	lung	Topotecan	3.432	Topotecan -> TOP1 (n = 88)	88	High
MMP12	NCIH2444_LUNG	0.001	lung	LBW242	8	LBW242 -> XIAP (n = 87)	87	High
MMP12	NCIH2444_LUNG	0.001	lung	PD-0325901	0.267	PD-0325901 -> MEK (n = 88)	88	High
MMP12	NCIH2444_LUNG	0.001	lung	PD-0332991	6.714	PD-0332991 -> CDK4 (n = 71)	71	Low
MMP12	NCIH2444_LUNG	0.001	lung	Paclitaxel	0.036	Paclitaxel -> TUBB1 (n = 88)	88	High
MMP12	NCIH2444_LUNG	0.001	lung	AZD6244	8	AZD6244 -> MEK (n = 87)	87	High
MMP12	NCIH2444_LUNG	0.001	lung	PLX4720	8	PLX4720 -> RAF (n = 88)	88	High
MMP12	NCIH2444_LUNG	0.001	lung	RAF265	5.748	RAF265 -> RAF (n = 77)	77	Low
MMP12	NCIH2444_LUNG	0.001	lung	TAE684	8	TAE684 -> ALK (n = 88)	88	High
MMP12	NCIH2444_LUNG	0.001	lung	TKI258	8	TKI258 -> FGFR (n = 88)	88	High
MMP12	NCIH2444_LUNG	0.001	lung	Erlotinib	8	Erlotinib -> EGFR (n = 88)	88	High
MMP12	NCIH322_LUNG	0.051	lung	AEW541	2.894	AEW541 -> IGF1R (n = 88)	88	High
MMP12	NCIH322_LUNG	0.051	lung	Nilotinib	8	Nilotinib -> ABL (n = 71)	71	High
MMP12	NCIH322_LUNG	0.051	lung	17-AAG	0.025	17-AAG -> HSP90 (n = 88)	88	High
MMP12	NCIH322_LUNG	0.051	lung	PHA-665752	8	PHA-665752 -> c-MET (n = 87)	87	High
MMP12	NCIH322_LUNG	0.051	lung	Lapatinib	1.362	Lapatinib -> EGFR (n = 88)	88	High
MMP12	NCIH322_LUNG	0.051	lung	Nutlin-3	8	Nutlin-3 -> MDM2 (n = 88)	88	High
MMP12	NCIH322_LUNG	0.051	lung	AZD0530	0.965	AZD0530 -> ABL (n = 88)	88	High
MMP12	NCIH322_LUNG	0.051	lung	PF2341066	8	PF2341066 -> c-MET (n = 88)	88	High
MMP12	NCIH322_LUNG	0.051	lung	L-685458	8	L-685458 -> GS (n = 85)	85	High
MMP12	NCIH322_LUNG	0.051	lung	ZD-6474	1.606	ZD-6474 -> EGFR (n = 88)	88	High
MMP12	NCIH322_LUNG	0.051	lung	Panobinostat	0.089	Panobinostat -> HDAC (n = 86)	86	High
MMP12	NCIH322_LUNG	0.051	lung	Sorafenib	8	Sorafenib -> RTK (n = 88)	88	High
MMP12	NCIH322_LUNG	0.051	lung	Irinotecan	0.434	Irinotecan -> TOP1 (n = 45)	45	High
MMP12	NCIH322_LUNG	0.051	lung	Topotecan	1.083	Topotecan -> TOP1 (n = 88)	88	High
MMP12	NCIH322_LUNG	0.051	lung	LBW242	8	LBW242 -> XIAP (n = 87)	87	High
MMP12	NCIH322_LUNG	0.051	lung	PD-0325901	0.016	PD-0325901 -> MEK (n = 88)	88	High
MMP12	NCIH322_LUNG	0.051	lung	PD-0332991	8	PD-0332991 -> CDK4 (n = 71)	71	High
MMP12	NCIH322_LUNG	0.051	lung	Paclitaxel	0.013	Paclitaxel -> TUBB1 (n = 88)	88	High
MMP12	NCIH322_LUNG	0.051	lung	AZD6244	0.223	AZD6244 -> MEK (n = 87)	87	High
MMP12	NCIH322_LUNG	0.051	lung	PLX4720	8	PLX4720 -> RAF (n = 88)	88	High
MMP12	NCIH322_LUNG	0.051	lung	RAF265	1.795	RAF265 -> RAF (n = 77)	77	High
MMP12	NCIH322_LUNG	0.051	lung	TAE684	5.501	TAE684 -> ALK (n = 88)	88	High
MMP12	NCIH322_LUNG	0.051	lung	TKI258	8	TKI258 -> FGFR (n = 88)	88	High
MMP12	NCIH322_LUNG	0.051	lung	Erlotinib	0.645	Erlotinib -> EGFR (n = 88)	88	High
MMP12	NCIH3255_LUNG	0	lung	AEW541	2.828	AEW541 -> IGF1R (n = 88)	88	Low
MMP12	NCIH3255_LUNG	0	lung	Nilotinib	7.134	Nilotinib -> ABL (n = 71)	71	Low
MMP12	NCIH3255_LUNG	0	lung	17-AAG	0.079	17-AAG -> HSP90 (n = 88)	88	Low
MMP12	NCIH3255_LUNG	0	lung	PHA-665752	8	PHA-665752 -> c-MET (n = 87)	87	Low
MMP12	NCIH3255_LUNG	0	lung	Lapatinib	0.334	Lapatinib -> EGFR (n = 88)	88	Low
MMP12	NCIH3255_LUNG	0	lung	Nutlin-3	8	Nutlin-3 -> MDM2 (n = 88)	88	Low
MMP12	NCIH3255_LUNG	0	lung	AZD0530	0.117	AZD0530 -> ABL (n = 88)	88	Low
MMP12	NCIH3255_LUNG	0	lung	PF2341066	3.034	PF2341066 -> c-MET (n = 88)	88	Low
MMP12	NCIH3255_LUNG	0	lung	L-685458	8	L-685458 -> GS (n = 85)	85	Low
MMP12	NCIH3255_LUNG	0	lung	ZD-6474	0.102	ZD-6474 -> EGFR (n = 88)	88	Low
MMP12	NCIH3255_LUNG	0	lung	Panobinostat	0.053	Panobinostat -> HDAC (n = 86)	86	Low
MMP12	NCIH3255_LUNG	0	lung	Sorafenib	8	Sorafenib -> RTK (n = 88)	88	Low
MMP12	NCIH3255_LUNG	0	lung	Irinotecan	0.596	Irinotecan -> TOP1 (n = 45)	45	Low
MMP12	NCIH3255_LUNG	0	lung	Topotecan	2.017	Topotecan -> TOP1 (n = 88)	88	Low
MMP12	NCIH3255_LUNG	0	lung	LBW242	8	LBW242 -> XIAP (n = 87)	87	Low
MMP12	NCIH3255_LUNG	0	lung	PD-0325901	6.138	PD-0325901 -> MEK (n = 88)	88	Low
MMP12	NCIH3255_LUNG	0	lung	PD-0332991	8	PD-0332991 -> CDK4 (n = 71)	71	Low
MMP12	NCIH3255_LUNG	0	lung	Paclitaxel	2.848	Paclitaxel -> TUBB1 (n = 88)	88	Low
MMP12	NCIH3255_LUNG	0	lung	AZD6244	8	AZD6244 -> MEK (n = 87)	87	Low
MMP12	NCIH3255_LUNG	0	lung	PLX4720	8	PLX4720 -> RAF (n = 88)	88	Low
MMP12	NCIH3255_LUNG	0	lung	RAF265	8	RAF265 -> RAF (n = 77)	77	Low
MMP12	NCIH3255_LUNG	0	lung	TAE684	0.556	TAE684 -> ALK (n = 88)	88	Low
MMP12	NCIH3255_LUNG	0	lung	TKI258	8	TKI258 -> FGFR (n = 88)	88	Low
MMP12	NCIH3255_LUNG	0	lung	Erlotinib	0.075	Erlotinib -> EGFR (n = 88)	88	Low
MMP12	NCIH358_LUNG	0	lung	AEW541	6.8	AEW541 -> IGF1R (n = 88)	88	Low
MMP12	NCIH358_LUNG	0	lung	Nilotinib	8	Nilotinib -> ABL (n = 71)	71	Low
MMP12	NCIH358_LUNG	0	lung	17-AAG	0.076	17-AAG -> HSP90 (n = 88)	88	Low
MMP12	NCIH358_LUNG	0	lung	PHA-665752	8	PHA-665752 -> c-MET (n = 87)	87	Low
MMP12	NCIH358_LUNG	0	lung	Lapatinib	2.838	Lapatinib -> EGFR (n = 88)	88	Low
MMP12	NCIH358_LUNG	0	lung	Nutlin-3	8	Nutlin-3 -> MDM2 (n = 88)	88	Low
MMP12	NCIH358_LUNG	0	lung	AZD0530	6.738	AZD0530 -> ABL (n = 88)	88	Low
MMP12	NCIH358_LUNG	0	lung	PF2341066	8	PF2341066 -> c-MET (n = 88)	88	Low
MMP12	NCIH358_LUNG	0	lung	L-685458	3.798	L-685458 -> GS (n = 85)	85	Low
MMP12	NCIH358_LUNG	0	lung	ZD-6474	2.106	ZD-6474 -> EGFR (n = 88)	88	Low
MMP12	NCIH358_LUNG	0	lung	Panobinostat	0.091	Panobinostat -> HDAC (n = 86)	86	Low
MMP12	NCIH358_LUNG	0	lung	Sorafenib	8	Sorafenib -> RTK (n = 88)	88	Low
MMP12	NCIH358_LUNG	0	lung	Topotecan	1.649	Topotecan -> TOP1 (n = 88)	88	Low
MMP12	NCIH358_LUNG	0	lung	LBW242	8	LBW242 -> XIAP (n = 87)	87	Low
MMP12	NCIH358_LUNG	0	lung	PD-0325901	0.085	PD-0325901 -> MEK (n = 88)	88	Low
MMP12	NCIH358_LUNG	0	lung	PD-0332991	8	PD-0332991 -> CDK4 (n = 71)	71	Low
MMP12	NCIH358_LUNG	0	lung	Paclitaxel	0.01	Paclitaxel -> TUBB1 (n = 88)	88	Low
MMP12	NCIH358_LUNG	0	lung	AZD6244	1.745	AZD6244 -> MEK (n = 87)	87	Low
MMP12	NCIH358_LUNG	0	lung	PLX4720	5.515	PLX4720 -> RAF (n = 88)	88	Low
MMP12	NCIH358_LUNG	0	lung	RAF265	1.647	RAF265 -> RAF (n = 77)	77	Low
MMP12	NCIH358_LUNG	0	lung	TAE684	1.331	TAE684 -> ALK (n = 88)	88	Low
MMP12	NCIH358_LUNG	0	lung	TKI258	5.454	TKI258 -> FGFR (n = 88)	88	Low
MMP12	NCIH358_LUNG	0	lung	Erlotinib	2.133	Erlotinib -> EGFR (n = 88)	88	Low
MMP12	NCIH441_LUNG	0	lung	AEW541	4.721	AEW541 -> IGF1R (n = 88)	88	Low
MMP12	NCIH441_LUNG	0	lung	Nilotinib	8	Nilotinib -> ABL (n = 71)	71	Low
MMP12	NCIH441_LUNG	0	lung	17-AAG	0.171	17-AAG -> HSP90 (n = 88)	88	Low
MMP12	NCIH441_LUNG	0	lung	PHA-665752	8	PHA-665752 -> c-MET (n = 87)	87	Low
MMP12	NCIH441_LUNG	0	lung	Lapatinib	8	Lapatinib -> EGFR (n = 88)	88	Low
MMP12	NCIH441_LUNG	0	lung	Nutlin-3	8	Nutlin-3 -> MDM2 (n = 88)	88	Low
MMP12	NCIH441_LUNG	0	lung	AZD0530	8	AZD0530 -> ABL (n = 88)	88	Low
MMP12	NCIH441_LUNG	0	lung	PF2341066	8	PF2341066 -> c-MET (n = 88)	88	Low
MMP12	NCIH441_LUNG	0	lung	L-685458	8	L-685458 -> GS (n = 85)	85	Low
MMP12	NCIH441_LUNG	0	lung	ZD-6474	8	ZD-6474 -> EGFR (n = 88)	88	Low
MMP12	NCIH441_LUNG	0	lung	Panobinostat	0.121	Panobinostat -> HDAC (n = 86)	86	Low
MMP12	NCIH441_LUNG	0	lung	Sorafenib	8	Sorafenib -> RTK (n = 88)	88	Low
MMP12	NCIH441_LUNG	0	lung	Irinotecan	0.199	Irinotecan -> TOP1 (n = 45)	45	Low
MMP12	NCIH441_LUNG	0	lung	Topotecan	0.473	Topotecan -> TOP1 (n = 88)	88	Low
MMP12	NCIH441_LUNG	0	lung	LBW242	8	LBW242 -> XIAP (n = 87)	87	Low
MMP12	NCIH441_LUNG	0	lung	PD-0325901	8	PD-0325901 -> MEK (n = 88)	88	Low
MMP12	NCIH441_LUNG	0	lung	PD-0332991	8	PD-0332991 -> CDK4 (n = 71)	71	Low
MMP12	NCIH441_LUNG	0	lung	Paclitaxel	0.014	Paclitaxel -> TUBB1 (n = 88)	88	Low
MMP12	NCIH441_LUNG	0	lung	AZD6244	8	AZD6244 -> MEK (n = 87)	87	Low
MMP12	NCIH441_LUNG	0	lung	PLX4720	8	PLX4720 -> RAF (n = 88)	88	Low
MMP12	NCIH441_LUNG	0	lung	RAF265	6.149	RAF265 -> RAF (n = 77)	77	Low
MMP12	NCIH441_LUNG	0	lung	TAE684	4.35	TAE684 -> ALK (n = 88)	88	Low
MMP12	NCIH441_LUNG	0	lung	TKI258	8	TKI258 -> FGFR (n = 88)	88	Low
MMP12	NCIH441_LUNG	0	lung	Erlotinib	8	Erlotinib -> EGFR (n = 88)	88	Low
MMP12	NCIH460_LUNG	0	lung	AEW541	6.268	AEW541 -> IGF1R (n = 88)	88	Low
MMP12	NCIH460_LUNG	0	lung	17-AAG	0.064	17-AAG -> HSP90 (n = 88)	88	Low
MMP12	NCIH460_LUNG	0	lung	PHA-665752	8	PHA-665752 -> c-MET (n = 87)	87	Low
MMP12	NCIH460_LUNG	0	lung	Lapatinib	8	Lapatinib -> EGFR (n = 88)	88	Low
MMP12	NCIH460_LUNG	0	lung	Nutlin-3	8	Nutlin-3 -> MDM2 (n = 88)	88	Low
MMP12	NCIH460_LUNG	0	lung	AZD0530	8	AZD0530 -> ABL (n = 88)	88	Low
MMP12	NCIH460_LUNG	0	lung	PF2341066	8	PF2341066 -> c-MET (n = 88)	88	Low
MMP12	NCIH460_LUNG	0	lung	L-685458	8	L-685458 -> GS (n = 85)	85	Low
MMP12	NCIH460_LUNG	0	lung	ZD-6474	8	ZD-6474 -> EGFR (n = 88)	88	Low
MMP12	NCIH460_LUNG	0	lung	Panobinostat	0.099	Panobinostat -> HDAC (n = 86)	86	Low
MMP12	NCIH460_LUNG	0	lung	Sorafenib	8	Sorafenib -> RTK (n = 88)	88	Low
MMP12	NCIH460_LUNG	0	lung	Topotecan	0.248	Topotecan -> TOP1 (n = 88)	88	Low
MMP12	NCIH460_LUNG	0	lung	LBW242	8	LBW242 -> XIAP (n = 87)	87	Low
MMP12	NCIH460_LUNG	0	lung	PD-0325901	8	PD-0325901 -> MEK (n = 88)	88	Low
MMP12	NCIH460_LUNG	0	lung	Paclitaxel	0.029	Paclitaxel -> TUBB1 (n = 88)	88	Low
MMP12	NCIH460_LUNG	0	lung	AZD6244	8	AZD6244 -> MEK (n = 87)	87	Low
MMP12	NCIH460_LUNG	0	lung	PLX4720	8	PLX4720 -> RAF (n = 88)	88	Low
MMP12	NCIH460_LUNG	0	lung	RAF265	7.261	RAF265 -> RAF (n = 77)	77	Low
MMP12	NCIH460_LUNG	0	lung	TAE684	6.897	TAE684 -> ALK (n = 88)	88	Low
MMP12	NCIH460_LUNG	0	lung	TKI258	8	TKI258 -> FGFR (n = 88)	88	Low
MMP12	NCIH460_LUNG	0	lung	Erlotinib	8	Erlotinib -> EGFR (n = 88)	88	Low
MMP12	NCIH520_LUNG	0.014	lung	AEW541	8	AEW541 -> IGF1R (n = 88)	88	High
MMP12	NCIH520_LUNG	0.014	lung	Nilotinib	8	Nilotinib -> ABL (n = 71)	71	High
MMP12	NCIH520_LUNG	0.014	lung	17-AAG	0.1	17-AAG -> HSP90 (n = 88)	88	High
MMP12	NCIH520_LUNG	0.014	lung	PHA-665752	8	PHA-665752 -> c-MET (n = 87)	87	High
MMP12	NCIH520_LUNG	0.014	lung	Lapatinib	8	Lapatinib -> EGFR (n = 88)	88	High
MMP12	NCIH520_LUNG	0.014	lung	Nutlin-3	8	Nutlin-3 -> MDM2 (n = 88)	88	High
MMP12	NCIH520_LUNG	0.014	lung	AZD0530	8	AZD0530 -> ABL (n = 88)	88	High
MMP12	NCIH520_LUNG	0.014	lung	PF2341066	8	PF2341066 -> c-MET (n = 88)	88	High
MMP12	NCIH520_LUNG	0.014	lung	L-685458	8	L-685458 -> GS (n = 85)	85	High
MMP12	NCIH520_LUNG	0.014	lung	ZD-6474	8	ZD-6474 -> EGFR (n = 88)	88	High
MMP12	NCIH520_LUNG	0.014	lung	Panobinostat	0.059	Panobinostat -> HDAC (n = 86)	86	High
MMP12	NCIH520_LUNG	0.014	lung	Sorafenib	8	Sorafenib -> RTK (n = 88)	88	High
MMP12	NCIH520_LUNG	0.014	lung	Irinotecan	0.228	Irinotecan -> TOP1 (n = 45)	45	High
MMP12	NCIH520_LUNG	0.014	lung	Topotecan	0.898	Topotecan -> TOP1 (n = 88)	88	High
MMP12	NCIH520_LUNG	0.014	lung	LBW242	8	LBW242 -> XIAP (n = 87)	87	High
MMP12	NCIH520_LUNG	0.014	lung	PD-0325901	8	PD-0325901 -> MEK (n = 88)	88	High
MMP12	NCIH520_LUNG	0.014	lung	PD-0332991	8	PD-0332991 -> CDK4 (n = 71)	71	High
MMP12	NCIH520_LUNG	0.014	lung	Paclitaxel	0.008	Paclitaxel -> TUBB1 (n = 88)	88	High
MMP12	NCIH520_LUNG	0.014	lung	AZD6244	8	AZD6244 -> MEK (n = 87)	87	High
MMP12	NCIH520_LUNG	0.014	lung	PLX4720	8	PLX4720 -> RAF (n = 88)	88	High
MMP12	NCIH520_LUNG	0.014	lung	RAF265	2.38	RAF265 -> RAF (n = 77)	77	High
MMP12	NCIH520_LUNG	0.014	lung	TAE684	7.342	TAE684 -> ALK (n = 88)	88	High
MMP12	NCIH520_LUNG	0.014	lung	TKI258	2.806	TKI258 -> FGFR (n = 88)	88	High
MMP12	NCIH520_LUNG	0.014	lung	Erlotinib	8	Erlotinib -> EGFR (n = 88)	88	High
MMP12	NCIH522_LUNG	0	lung	AEW541	8	AEW541 -> IGF1R (n = 88)	88	Low
MMP12	NCIH522_LUNG	0	lung	Nilotinib	8	Nilotinib -> ABL (n = 71)	71	Low
MMP12	NCIH522_LUNG	0	lung	17-AAG	0.08	17-AAG -> HSP90 (n = 88)	88	Low
MMP12	NCIH522_LUNG	0	lung	PHA-665752	8	PHA-665752 -> c-MET (n = 87)	87	Low
MMP12	NCIH522_LUNG	0	lung	Lapatinib	8	Lapatinib -> EGFR (n = 88)	88	Low
MMP12	NCIH522_LUNG	0	lung	Nutlin-3	8	Nutlin-3 -> MDM2 (n = 88)	88	Low
MMP12	NCIH522_LUNG	0	lung	AZD0530	8	AZD0530 -> ABL (n = 88)	88	Low
MMP12	NCIH522_LUNG	0	lung	PF2341066	8	PF2341066 -> c-MET (n = 88)	88	Low
MMP12	NCIH522_LUNG	0	lung	L-685458	8	L-685458 -> GS (n = 85)	85	Low
MMP12	NCIH522_LUNG	0	lung	ZD-6474	8	ZD-6474 -> EGFR (n = 88)	88	Low
MMP12	NCIH522_LUNG	0	lung	Panobinostat	0.083	Panobinostat -> HDAC (n = 86)	86	Low
MMP12	NCIH522_LUNG	0	lung	Sorafenib	8	Sorafenib -> RTK (n = 88)	88	Low
MMP12	NCIH522_LUNG	0	lung	Irinotecan	0.791	Irinotecan -> TOP1 (n = 45)	45	Low
MMP12	NCIH522_LUNG	0	lung	Topotecan	3.539	Topotecan -> TOP1 (n = 88)	88	Low
MMP12	NCIH522_LUNG	0	lung	LBW242	8	LBW242 -> XIAP (n = 87)	87	Low
MMP12	NCIH522_LUNG	0	lung	PD-0325901	8	PD-0325901 -> MEK (n = 88)	88	Low
MMP12	NCIH522_LUNG	0	lung	PD-0332991	8	PD-0332991 -> CDK4 (n = 71)	71	Low
MMP12	NCIH522_LUNG	0	lung	Paclitaxel	0.011	Paclitaxel -> TUBB1 (n = 88)	88	Low
MMP12	NCIH522_LUNG	0	lung	AZD6244	8	AZD6244 -> MEK (n = 87)	87	Low
MMP12	NCIH522_LUNG	0	lung	PLX4720	8	PLX4720 -> RAF (n = 88)	88	Low
MMP12	NCIH522_LUNG	0	lung	RAF265	8	RAF265 -> RAF (n = 77)	77	Low
MMP12	NCIH522_LUNG	0	lung	TAE684	8	TAE684 -> ALK (n = 88)	88	Low
MMP12	NCIH522_LUNG	0	lung	TKI258	8	TKI258 -> FGFR (n = 88)	88	Low
MMP12	NCIH522_LUNG	0	lung	Erlotinib	8	Erlotinib -> EGFR (n = 88)	88	Low
MMP12	NCIH647_LUNG	0.019	lung	AEW541	8	AEW541 -> IGF1R (n = 88)	88	High
MMP12	NCIH647_LUNG	0.019	lung	Nilotinib	8	Nilotinib -> ABL (n = 71)	71	High
MMP12	NCIH647_LUNG	0.019	lung	17-AAG	0.147	17-AAG -> HSP90 (n = 88)	88	High
MMP12	NCIH647_LUNG	0.019	lung	PHA-665752	8	PHA-665752 -> c-MET (n = 87)	87	High
MMP12	NCIH647_LUNG	0.019	lung	Lapatinib	8	Lapatinib -> EGFR (n = 88)	88	High
MMP12	NCIH647_LUNG	0.019	lung	Nutlin-3	8	Nutlin-3 -> MDM2 (n = 88)	88	High
MMP12	NCIH647_LUNG	0.019	lung	AZD0530	3.185	AZD0530 -> ABL (n = 88)	88	High
MMP12	NCIH647_LUNG	0.019	lung	PF2341066	8	PF2341066 -> c-MET (n = 88)	88	High
MMP12	NCIH647_LUNG	0.019	lung	L-685458	8	L-685458 -> GS (n = 85)	85	High
MMP12	NCIH647_LUNG	0.019	lung	ZD-6474	8	ZD-6474 -> EGFR (n = 88)	88	High
MMP12	NCIH647_LUNG	0.019	lung	Panobinostat	0.33	Panobinostat -> HDAC (n = 86)	86	High
MMP12	NCIH647_LUNG	0.019	lung	Sorafenib	8	Sorafenib -> RTK (n = 88)	88	High
MMP12	NCIH647_LUNG	0.019	lung	Topotecan	6.832	Topotecan -> TOP1 (n = 88)	88	High
MMP12	NCIH647_LUNG	0.019	lung	LBW242	8	LBW242 -> XIAP (n = 87)	87	High
MMP12	NCIH647_LUNG	0.019	lung	PD-0325901	8	PD-0325901 -> MEK (n = 88)	88	High
MMP12	NCIH647_LUNG	0.019	lung	PD-0332991	8	PD-0332991 -> CDK4 (n = 71)	71	High
MMP12	NCIH647_LUNG	0.019	lung	Paclitaxel	0.01	Paclitaxel -> TUBB1 (n = 88)	88	High
MMP12	NCIH647_LUNG	0.019	lung	AZD6244	8	AZD6244 -> MEK (n = 87)	87	High
MMP12	NCIH647_LUNG	0.019	lung	PLX4720	8	PLX4720 -> RAF (n = 88)	88	High
MMP12	NCIH647_LUNG	0.019	lung	RAF265	8	RAF265 -> RAF (n = 77)	77	High
MMP12	NCIH647_LUNG	0.019	lung	TAE684	8	TAE684 -> ALK (n = 88)	88	High
MMP12	NCIH647_LUNG	0.019	lung	TKI258	8	TKI258 -> FGFR (n = 88)	88	High
MMP12	NCIH647_LUNG	0.019	lung	Erlotinib	8	Erlotinib -> EGFR (n = 88)	88	High
MMP12	NCIH650_LUNG	0.004	lung	AEW541	7.875	AEW541 -> IGF1R (n = 88)	88	High
MMP12	NCIH650_LUNG	0.004	lung	Nilotinib	8	Nilotinib -> ABL (n = 71)	71	High
MMP12	NCIH650_LUNG	0.004	lung	17-AAG	0.306	17-AAG -> HSP90 (n = 88)	88	High
MMP12	NCIH650_LUNG	0.004	lung	PHA-665752	8	PHA-665752 -> c-MET (n = 87)	87	High
MMP12	NCIH650_LUNG	0.004	lung	Lapatinib	8	Lapatinib -> EGFR (n = 88)	88	High
MMP12	NCIH650_LUNG	0.004	lung	Nutlin-3	8	Nutlin-3 -> MDM2 (n = 88)	88	High
MMP12	NCIH650_LUNG	0.004	lung	AZD0530	8	AZD0530 -> ABL (n = 88)	88	High
MMP12	NCIH650_LUNG	0.004	lung	PF2341066	8	PF2341066 -> c-MET (n = 88)	88	High
MMP12	NCIH650_LUNG	0.004	lung	L-685458	8	L-685458 -> GS (n = 85)	85	High
MMP12	NCIH650_LUNG	0.004	lung	ZD-6474	8	ZD-6474 -> EGFR (n = 88)	88	High
MMP12	NCIH650_LUNG	0.004	lung	Panobinostat	0.146	Panobinostat -> HDAC (n = 86)	86	High
MMP12	NCIH650_LUNG	0.004	lung	Sorafenib	8	Sorafenib -> RTK (n = 88)	88	High
MMP12	NCIH650_LUNG	0.004	lung	Topotecan	1.197	Topotecan -> TOP1 (n = 88)	88	High
MMP12	NCIH650_LUNG	0.004	lung	LBW242	8	LBW242 -> XIAP (n = 87)	87	High
MMP12	NCIH650_LUNG	0.004	lung	PD-0325901	8	PD-0325901 -> MEK (n = 88)	88	High
MMP12	NCIH650_LUNG	0.004	lung	PD-0332991	8	PD-0332991 -> CDK4 (n = 71)	71	High
MMP12	NCIH650_LUNG	0.004	lung	Paclitaxel	0.003	Paclitaxel -> TUBB1 (n = 88)	88	High
MMP12	NCIH650_LUNG	0.004	lung	AZD6244	8	AZD6244 -> MEK (n = 87)	87	High
MMP12	NCIH650_LUNG	0.004	lung	PLX4720	8	PLX4720 -> RAF (n = 88)	88	High
MMP12	NCIH650_LUNG	0.004	lung	RAF265	2.341	RAF265 -> RAF (n = 77)	77	High
MMP12	NCIH650_LUNG	0.004	lung	TAE684	8	TAE684 -> ALK (n = 88)	88	High
MMP12	NCIH650_LUNG	0.004	lung	TKI258	8	TKI258 -> FGFR (n = 88)	88	High
MMP12	NCIH650_LUNG	0.004	lung	Erlotinib	8	Erlotinib -> EGFR (n = 88)	88	High
MMP12	NCIH661_LUNG	0.115	lung	AEW541	1.165	AEW541 -> IGF1R (n = 88)	88	High
MMP12	NCIH661_LUNG	0.115	lung	Nilotinib	8	Nilotinib -> ABL (n = 71)	71	High
MMP12	NCIH661_LUNG	0.115	lung	17-AAG	8	17-AAG -> HSP90 (n = 88)	88	High
MMP12	NCIH661_LUNG	0.115	lung	PHA-665752	8	PHA-665752 -> c-MET (n = 87)	87	High
MMP12	NCIH661_LUNG	0.115	lung	Lapatinib	8	Lapatinib -> EGFR (n = 88)	88	High
MMP12	NCIH661_LUNG	0.115	lung	Nutlin-3	8	Nutlin-3 -> MDM2 (n = 88)	88	High
MMP12	NCIH661_LUNG	0.115	lung	AZD0530	8	AZD0530 -> ABL (n = 88)	88	High
MMP12	NCIH661_LUNG	0.115	lung	PF2341066	8	PF2341066 -> c-MET (n = 88)	88	High
MMP12	NCIH661_LUNG	0.115	lung	L-685458	3.459	L-685458 -> GS (n = 85)	85	High
MMP12	NCIH661_LUNG	0.115	lung	ZD-6474	8	ZD-6474 -> EGFR (n = 88)	88	High
MMP12	NCIH661_LUNG	0.115	lung	Panobinostat	0.003	Panobinostat -> HDAC (n = 86)	86	High
MMP12	NCIH661_LUNG	0.115	lung	Sorafenib	8	Sorafenib -> RTK (n = 88)	88	High
MMP12	NCIH661_LUNG	0.115	lung	Irinotecan	0.458	Irinotecan -> TOP1 (n = 45)	45	High
MMP12	NCIH661_LUNG	0.115	lung	Topotecan	8	Topotecan -> TOP1 (n = 88)	88	High
MMP12	NCIH661_LUNG	0.115	lung	LBW242	8	LBW242 -> XIAP (n = 87)	87	High
MMP12	NCIH661_LUNG	0.115	lung	PD-0325901	8	PD-0325901 -> MEK (n = 88)	88	High
MMP12	NCIH661_LUNG	0.115	lung	PD-0332991	8	PD-0332991 -> CDK4 (n = 71)	71	High
MMP12	NCIH661_LUNG	0.115	lung	Paclitaxel	0.064	Paclitaxel -> TUBB1 (n = 88)	88	High
MMP12	NCIH661_LUNG	0.115	lung	AZD6244	8	AZD6244 -> MEK (n = 87)	87	High
MMP12	NCIH661_LUNG	0.115	lung	PLX4720	8	PLX4720 -> RAF (n = 88)	88	High
MMP12	NCIH661_LUNG	0.115	lung	RAF265	8	RAF265 -> RAF (n = 77)	77	High
MMP12	NCIH661_LUNG	0.115	lung	TAE684	8	TAE684 -> ALK (n = 88)	88	High
MMP12	NCIH661_LUNG	0.115	lung	TKI258	8	TKI258 -> FGFR (n = 88)	88	High
MMP12	NCIH661_LUNG	0.115	lung	Erlotinib	8	Erlotinib -> EGFR (n = 88)	88	High
MMP12	NCIH727_LUNG	0.005	lung	AEW541	1.014	AEW541 -> IGF1R (n = 88)	88	High
MMP12	NCIH727_LUNG	0.005	lung	Nilotinib	8	Nilotinib -> ABL (n = 71)	71	High
MMP12	NCIH727_LUNG	0.005	lung	17-AAG	0.347	17-AAG -> HSP90 (n = 88)	88	High
MMP12	NCIH727_LUNG	0.005	lung	PHA-665752	8	PHA-665752 -> c-MET (n = 87)	87	High
MMP12	NCIH727_LUNG	0.005	lung	Lapatinib	8	Lapatinib -> EGFR (n = 88)	88	High
MMP12	NCIH727_LUNG	0.005	lung	Nutlin-3	8	Nutlin-3 -> MDM2 (n = 88)	88	High
MMP12	NCIH727_LUNG	0.005	lung	AZD0530	8	AZD0530 -> ABL (n = 88)	88	High
MMP12	NCIH727_LUNG	0.005	lung	PF2341066	8	PF2341066 -> c-MET (n = 88)	88	High
MMP12	NCIH727_LUNG	0.005	lung	L-685458	8	L-685458 -> GS (n = 85)	85	High
MMP12	NCIH727_LUNG	0.005	lung	ZD-6474	8	ZD-6474 -> EGFR (n = 88)	88	High
MMP12	NCIH727_LUNG	0.005	lung	Panobinostat	0.076	Panobinostat -> HDAC (n = 86)	86	High
MMP12	NCIH727_LUNG	0.005	lung	Sorafenib	8	Sorafenib -> RTK (n = 88)	88	High
MMP12	NCIH727_LUNG	0.005	lung	Irinotecan	7.505	Irinotecan -> TOP1 (n = 45)	45	High
MMP12	NCIH727_LUNG	0.005	lung	Topotecan	8	Topotecan -> TOP1 (n = 88)	88	High
MMP12	NCIH727_LUNG	0.005	lung	LBW242	8	LBW242 -> XIAP (n = 87)	87	High
MMP12	NCIH727_LUNG	0.005	lung	PD-0325901	0.021	PD-0325901 -> MEK (n = 88)	88	High
MMP12	NCIH727_LUNG	0.005	lung	PD-0332991	8	PD-0332991 -> CDK4 (n = 71)	71	High
MMP12	NCIH727_LUNG	0.005	lung	Paclitaxel	8	Paclitaxel -> TUBB1 (n = 88)	88	High
MMP12	NCIH727_LUNG	0.005	lung	AZD6244	0.404	AZD6244 -> MEK (n = 87)	87	High
MMP12	NCIH727_LUNG	0.005	lung	PLX4720	8	PLX4720 -> RAF (n = 88)	88	High
MMP12	NCIH727_LUNG	0.005	lung	RAF265	8	RAF265 -> RAF (n = 77)	77	High
MMP12	NCIH727_LUNG	0.005	lung	TAE684	8	TAE684 -> ALK (n = 88)	88	High
MMP12	NCIH727_LUNG	0.005	lung	TKI258	8	TKI258 -> FGFR (n = 88)	88	High
MMP12	NCIH727_LUNG	0.005	lung	Erlotinib	8	Erlotinib -> EGFR (n = 88)	88	High
MMP12	NCIH810_LUNG	0	lung	AEW541	2.855	AEW541 -> IGF1R (n = 88)	88	Low
MMP12	NCIH810_LUNG	0	lung	Nilotinib	5.778	Nilotinib -> ABL (n = 71)	71	Low
MMP12	NCIH810_LUNG	0	lung	17-AAG	8	17-AAG -> HSP90 (n = 88)	88	Low
MMP12	NCIH810_LUNG	0	lung	PHA-665752	8	PHA-665752 -> c-MET (n = 87)	87	Low
MMP12	NCIH810_LUNG	0	lung	Lapatinib	8	Lapatinib -> EGFR (n = 88)	88	Low
MMP12	NCIH810_LUNG	0	lung	Nutlin-3	8	Nutlin-3 -> MDM2 (n = 88)	88	Low
MMP12	NCIH810_LUNG	0	lung	AZD0530	8	AZD0530 -> ABL (n = 88)	88	Low
MMP12	NCIH810_LUNG	0	lung	PF2341066	8	PF2341066 -> c-MET (n = 88)	88	Low
MMP12	NCIH810_LUNG	0	lung	L-685458	3.649	L-685458 -> GS (n = 85)	85	Low
MMP12	NCIH810_LUNG	0	lung	ZD-6474	8	ZD-6474 -> EGFR (n = 88)	88	Low
MMP12	NCIH810_LUNG	0	lung	Panobinostat	0.012	Panobinostat -> HDAC (n = 86)	86	Low
MMP12	NCIH810_LUNG	0	lung	Sorafenib	8	Sorafenib -> RTK (n = 88)	88	Low
MMP12	NCIH810_LUNG	0	lung	Irinotecan	0.467	Irinotecan -> TOP1 (n = 45)	45	Low
MMP12	NCIH810_LUNG	0	lung	Topotecan	8	Topotecan -> TOP1 (n = 88)	88	Low
MMP12	NCIH810_LUNG	0	lung	LBW242	8	LBW242 -> XIAP (n = 87)	87	Low
MMP12	NCIH810_LUNG	0	lung	PD-0325901	8	PD-0325901 -> MEK (n = 88)	88	Low
MMP12	NCIH810_LUNG	0	lung	PD-0332991	8	PD-0332991 -> CDK4 (n = 71)	71	Low
MMP12	NCIH810_LUNG	0	lung	Paclitaxel	0.012	Paclitaxel -> TUBB1 (n = 88)	88	Low
MMP12	NCIH810_LUNG	0	lung	AZD6244	8	AZD6244 -> MEK (n = 87)	87	Low
MMP12	NCIH810_LUNG	0	lung	PLX4720	8	PLX4720 -> RAF (n = 88)	88	Low
MMP12	NCIH810_LUNG	0	lung	RAF265	8	RAF265 -> RAF (n = 77)	77	Low
MMP12	NCIH810_LUNG	0	lung	TAE684	3.187	TAE684 -> ALK (n = 88)	88	Low
MMP12	NCIH810_LUNG	0	lung	TKI258	8	TKI258 -> FGFR (n = 88)	88	Low
MMP12	NCIH810_LUNG	0	lung	Erlotinib	8	Erlotinib -> EGFR (n = 88)	88	Low
MMP12	PC14_LUNG	0	lung	AEW541	3.169	AEW541 -> IGF1R (n = 88)	88	Low
MMP12	PC14_LUNG	0	lung	17-AAG	0.101	17-AAG -> HSP90 (n = 88)	88	Low
MMP12	PC14_LUNG	0	lung	PHA-665752	8	PHA-665752 -> c-MET (n = 87)	87	Low
MMP12	PC14_LUNG	0	lung	Lapatinib	2.15	Lapatinib -> EGFR (n = 88)	88	Low
MMP12	PC14_LUNG	0	lung	Nutlin-3	8	Nutlin-3 -> MDM2 (n = 88)	88	Low
MMP12	PC14_LUNG	0	lung	AZD0530	0.309	AZD0530 -> ABL (n = 88)	88	Low
MMP12	PC14_LUNG	0	lung	PF2341066	8	PF2341066 -> c-MET (n = 88)	88	Low
MMP12	PC14_LUNG	0	lung	L-685458	2.705	L-685458 -> GS (n = 85)	85	Low
MMP12	PC14_LUNG	0	lung	ZD-6474	0.226	ZD-6474 -> EGFR (n = 88)	88	Low
MMP12	PC14_LUNG	0	lung	Panobinostat	0.078	Panobinostat -> HDAC (n = 86)	86	Low
MMP12	PC14_LUNG	0	lung	Sorafenib	8	Sorafenib -> RTK (n = 88)	88	Low
MMP12	PC14_LUNG	0	lung	Topotecan	0.437	Topotecan -> TOP1 (n = 88)	88	Low
MMP12	PC14_LUNG	0	lung	LBW242	8	LBW242 -> XIAP (n = 87)	87	Low
MMP12	PC14_LUNG	0	lung	PD-0325901	8	PD-0325901 -> MEK (n = 88)	88	Low
MMP12	PC14_LUNG	0	lung	Paclitaxel	0.004	Paclitaxel -> TUBB1 (n = 88)	88	Low
MMP12	PC14_LUNG	0	lung	AZD6244	8	AZD6244 -> MEK (n = 87)	87	Low
MMP12	PC14_LUNG	0	lung	PLX4720	8	PLX4720 -> RAF (n = 88)	88	Low
MMP12	PC14_LUNG	0	lung	TAE684	1.987	TAE684 -> ALK (n = 88)	88	Low
MMP12	PC14_LUNG	0	lung	TKI258	4.145	TKI258 -> FGFR (n = 88)	88	Low
MMP12	PC14_LUNG	0	lung	Erlotinib	0.065	Erlotinib -> EGFR (n = 88)	88	Low
MMP12	RERFLCAI_LUNG	0	lung	AEW541	7.204	AEW541 -> IGF1R (n = 88)	88	Low
MMP12	RERFLCAI_LUNG	0	lung	Nilotinib	8	Nilotinib -> ABL (n = 71)	71	Low
MMP12	RERFLCAI_LUNG	0	lung	17-AAG	0.102	17-AAG -> HSP90 (n = 88)	88	Low
MMP12	RERFLCAI_LUNG	0	lung	PHA-665752	8	PHA-665752 -> c-MET (n = 87)	87	Low
MMP12	RERFLCAI_LUNG	0	lung	Lapatinib	8	Lapatinib -> EGFR (n = 88)	88	Low
MMP12	RERFLCAI_LUNG	0	lung	Nutlin-3	8	Nutlin-3 -> MDM2 (n = 88)	88	Low
MMP12	RERFLCAI_LUNG	0	lung	AZD0530	8	AZD0530 -> ABL (n = 88)	88	Low
MMP12	RERFLCAI_LUNG	0	lung	PF2341066	8	PF2341066 -> c-MET (n = 88)	88	Low
MMP12	RERFLCAI_LUNG	0	lung	L-685458	8	L-685458 -> GS (n = 85)	85	Low
MMP12	RERFLCAI_LUNG	0	lung	ZD-6474	8	ZD-6474 -> EGFR (n = 88)	88	Low
MMP12	RERFLCAI_LUNG	0	lung	Panobinostat	0.06	Panobinostat -> HDAC (n = 86)	86	High
MMP12	RERFLCAI_LUNG	0	lung	Sorafenib	8	Sorafenib -> RTK (n = 88)	88	Low
MMP12	RERFLCAI_LUNG	0	lung	Irinotecan	0.201	Irinotecan -> TOP1 (n = 45)	45	Low
MMP12	RERFLCAI_LUNG	0	lung	Topotecan	0.361	Topotecan -> TOP1 (n = 88)	88	Low
MMP12	RERFLCAI_LUNG	0	lung	LBW242	8	LBW242 -> XIAP (n = 87)	87	Low
MMP12	RERFLCAI_LUNG	0	lung	PD-0325901	8	PD-0325901 -> MEK (n = 88)	88	Low
MMP12	RERFLCAI_LUNG	0	lung	PD-0332991	8	PD-0332991 -> CDK4 (n = 71)	71	Low
MMP12	RERFLCAI_LUNG	0	lung	Paclitaxel	0.003	Paclitaxel -> TUBB1 (n = 88)	88	Low
MMP12	RERFLCAI_LUNG	0	lung	AZD6244	8	AZD6244 -> MEK (n = 87)	87	Low
MMP12	RERFLCAI_LUNG	0	lung	PLX4720	8	PLX4720 -> RAF (n = 88)	88	Low
MMP12	RERFLCAI_LUNG	0	lung	RAF265	8	RAF265 -> RAF (n = 77)	77	Low
MMP12	RERFLCAI_LUNG	0	lung	TAE684	6.855	TAE684 -> ALK (n = 88)	88	Low
MMP12	RERFLCAI_LUNG	0	lung	TKI258	4.346	TKI258 -> FGFR (n = 88)	88	Low
MMP12	RERFLCAI_LUNG	0	lung	Erlotinib	8	Erlotinib -> EGFR (n = 88)	88	Low
MMP12	RERFLCMS_LUNG	0.032	lung	AEW541	8	AEW541 -> IGF1R (n = 88)	88	High
MMP12	RERFLCMS_LUNG	0.032	lung	Nilotinib	8	Nilotinib -> ABL (n = 71)	71	High
MMP12	RERFLCMS_LUNG	0.032	lung	17-AAG	0.161	17-AAG -> HSP90 (n = 88)	88	High
MMP12	RERFLCMS_LUNG	0.032	lung	Lapatinib	8	Lapatinib -> EGFR (n = 88)	88	High
MMP12	RERFLCMS_LUNG	0.032	lung	Nutlin-3	8	Nutlin-3 -> MDM2 (n = 88)	88	High
MMP12	RERFLCMS_LUNG	0.032	lung	AZD0530	8	AZD0530 -> ABL (n = 88)	88	High
MMP12	RERFLCMS_LUNG	0.032	lung	PF2341066	8	PF2341066 -> c-MET (n = 88)	88	High
MMP12	RERFLCMS_LUNG	0.032	lung	L-685458	8	L-685458 -> GS (n = 85)	85	High
MMP12	RERFLCMS_LUNG	0.032	lung	ZD-6474	8	ZD-6474 -> EGFR (n = 88)	88	High
MMP12	RERFLCMS_LUNG	0.032	lung	Panobinostat	0.163	Panobinostat -> HDAC (n = 86)	86	High
MMP12	RERFLCMS_LUNG	0.032	lung	Sorafenib	8	Sorafenib -> RTK (n = 88)	88	High
MMP12	RERFLCMS_LUNG	0.032	lung	Topotecan	3.055	Topotecan -> TOP1 (n = 88)	88	High
MMP12	RERFLCMS_LUNG	0.032	lung	PD-0325901	8	PD-0325901 -> MEK (n = 88)	88	High
MMP12	RERFLCMS_LUNG	0.032	lung	PD-0332991	8	PD-0332991 -> CDK4 (n = 71)	71	High
MMP12	RERFLCMS_LUNG	0.032	lung	Paclitaxel	0.008	Paclitaxel -> TUBB1 (n = 88)	88	High
MMP12	RERFLCMS_LUNG	0.032	lung	PLX4720	8	PLX4720 -> RAF (n = 88)	88	High
MMP12	RERFLCMS_LUNG	0.032	lung	RAF265	7.765	RAF265 -> RAF (n = 77)	77	High
MMP12	RERFLCMS_LUNG	0.032	lung	TAE684	8	TAE684 -> ALK (n = 88)	88	High
MMP12	RERFLCMS_LUNG	0.032	lung	TKI258	8	TKI258 -> FGFR (n = 88)	88	High
MMP12	RERFLCMS_LUNG	0.032	lung	Erlotinib	8	Erlotinib -> EGFR (n = 88)	88	High
MMP12	SBC5_LUNG	0	lung	AEW541	5.446	AEW541 -> IGF1R (n = 88)	88	Low
MMP12	SBC5_LUNG	0	lung	Nilotinib	8	Nilotinib -> ABL (n = 71)	71	Low
MMP12	SBC5_LUNG	0	lung	17-AAG	0.141	17-AAG -> HSP90 (n = 88)	88	Low
MMP12	SBC5_LUNG	0	lung	PHA-665752	8	PHA-665752 -> c-MET (n = 87)	87	Low
MMP12	SBC5_LUNG	0	lung	Lapatinib	8	Lapatinib -> EGFR (n = 88)	88	Low
MMP12	SBC5_LUNG	0	lung	Nutlin-3	8	Nutlin-3 -> MDM2 (n = 88)	88	Low
MMP12	SBC5_LUNG	0	lung	AZD0530	8	AZD0530 -> ABL (n = 88)	88	Low
MMP12	SBC5_LUNG	0	lung	PF2341066	1.575	PF2341066 -> c-MET (n = 88)	88	Low
MMP12	SBC5_LUNG	0	lung	L-685458	8	L-685458 -> GS (n = 85)	85	Low
MMP12	SBC5_LUNG	0	lung	ZD-6474	8	ZD-6474 -> EGFR (n = 88)	88	Low
MMP12	SBC5_LUNG	0	lung	Panobinostat	0.023	Panobinostat -> HDAC (n = 86)	86	Low
MMP12	SBC5_LUNG	0	lung	Sorafenib	5.131	Sorafenib -> RTK (n = 88)	88	Low
MMP12	SBC5_LUNG	0	lung	Irinotecan	0.212	Irinotecan -> TOP1 (n = 45)	45	Low
MMP12	SBC5_LUNG	0	lung	Topotecan	0.218	Topotecan -> TOP1 (n = 88)	88	Low
MMP12	SBC5_LUNG	0	lung	LBW242	8	LBW242 -> XIAP (n = 87)	87	Low
MMP12	SBC5_LUNG	0	lung	PD-0325901	1.338	PD-0325901 -> MEK (n = 88)	88	Low
MMP12	SBC5_LUNG	0	lung	PD-0332991	8	PD-0332991 -> CDK4 (n = 71)	71	Low
MMP12	SBC5_LUNG	0	lung	Paclitaxel	0.002	Paclitaxel -> TUBB1 (n = 88)	88	Low
MMP12	SBC5_LUNG	0	lung	AZD6244	8	AZD6244 -> MEK (n = 87)	87	Low
MMP12	SBC5_LUNG	0	lung	PLX4720	8	PLX4720 -> RAF (n = 88)	88	Low
MMP12	SBC5_LUNG	0	lung	RAF265	5.9	RAF265 -> RAF (n = 77)	77	Low
MMP12	SBC5_LUNG	0	lung	TAE684	1.863	TAE684 -> ALK (n = 88)	88	Low
MMP12	SBC5_LUNG	0	lung	TKI258	5.202	TKI258 -> FGFR (n = 88)	88	Low
MMP12	SBC5_LUNG	0	lung	Erlotinib	8	Erlotinib -> EGFR (n = 88)	88	Low
MMP12	SHP77_LUNG	0	lung	AEW541	8	AEW541 -> IGF1R (n = 88)	88	Low
MMP12	SHP77_LUNG	0	lung	Nilotinib	8	Nilotinib -> ABL (n = 71)	71	Low
MMP12	SHP77_LUNG	0	lung	17-AAG	0.312	17-AAG -> HSP90 (n = 88)	88	Low
MMP12	SHP77_LUNG	0	lung	PHA-665752	8	PHA-665752 -> c-MET (n = 87)	87	Low
MMP12	SHP77_LUNG	0	lung	Lapatinib	8	Lapatinib -> EGFR (n = 88)	88	Low
MMP12	SHP77_LUNG	0	lung	Nutlin-3	8	Nutlin-3 -> MDM2 (n = 88)	88	Low
MMP12	SHP77_LUNG	0	lung	AZD0530	8	AZD0530 -> ABL (n = 88)	88	Low
MMP12	SHP77_LUNG	0	lung	PF2341066	8	PF2341066 -> c-MET (n = 88)	88	Low
MMP12	SHP77_LUNG	0	lung	L-685458	8	L-685458 -> GS (n = 85)	85	Low
MMP12	SHP77_LUNG	0	lung	ZD-6474	8	ZD-6474 -> EGFR (n = 88)	88	Low
MMP12	SHP77_LUNG	0	lung	Panobinostat	0.127	Panobinostat -> HDAC (n = 86)	86	Low
MMP12	SHP77_LUNG	0	lung	Sorafenib	8	Sorafenib -> RTK (n = 88)	88	Low
MMP12	SHP77_LUNG	0	lung	Irinotecan	1.929	Irinotecan -> TOP1 (n = 45)	45	Low
MMP12	SHP77_LUNG	0	lung	Topotecan	7.474	Topotecan -> TOP1 (n = 88)	88	Low
MMP12	SHP77_LUNG	0	lung	LBW242	8	LBW242 -> XIAP (n = 87)	87	Low
MMP12	SHP77_LUNG	0	lung	PD-0325901	8	PD-0325901 -> MEK (n = 88)	88	Low
MMP12	SHP77_LUNG	0	lung	PD-0332991	8	PD-0332991 -> CDK4 (n = 71)	71	Low
MMP12	SHP77_LUNG	0	lung	Paclitaxel	0.25	Paclitaxel -> TUBB1 (n = 88)	88	Low
MMP12	SHP77_LUNG	0	lung	AZD6244	8	AZD6244 -> MEK (n = 87)	87	Low
MMP12	SHP77_LUNG	0	lung	PLX4720	8	PLX4720 -> RAF (n = 88)	88	Low
MMP12	SHP77_LUNG	0	lung	RAF265	8	RAF265 -> RAF (n = 77)	77	Low
MMP12	SHP77_LUNG	0	lung	TAE684	8	TAE684 -> ALK (n = 88)	88	Low
MMP12	SHP77_LUNG	0	lung	TKI258	8	TKI258 -> FGFR (n = 88)	88	Low
MMP12	SHP77_LUNG	0	lung	Erlotinib	8	Erlotinib -> EGFR (n = 88)	88	Low
MMP12	SKLU1_LUNG	0.009	lung	AEW541	7.528	AEW541 -> IGF1R (n = 88)	88	High
MMP12	SKLU1_LUNG	0.009	lung	Nilotinib	8	Nilotinib -> ABL (n = 71)	71	High
MMP12	SKLU1_LUNG	0.009	lung	17-AAG	0.036	17-AAG -> HSP90 (n = 88)	88	High
MMP12	SKLU1_LUNG	0.009	lung	PHA-665752	8	PHA-665752 -> c-MET (n = 87)	87	High
MMP12	SKLU1_LUNG	0.009	lung	Lapatinib	8	Lapatinib -> EGFR (n = 88)	88	High
MMP12	SKLU1_LUNG	0.009	lung	Nutlin-3	8	Nutlin-3 -> MDM2 (n = 88)	88	High
MMP12	SKLU1_LUNG	0.009	lung	AZD0530	4.573	AZD0530 -> ABL (n = 88)	88	High
MMP12	SKLU1_LUNG	0.009	lung	PF2341066	8	PF2341066 -> c-MET (n = 88)	88	High
MMP12	SKLU1_LUNG	0.009	lung	L-685458	8	L-685458 -> GS (n = 85)	85	High
MMP12	SKLU1_LUNG	0.009	lung	ZD-6474	2.856	ZD-6474 -> EGFR (n = 88)	88	High
MMP12	SKLU1_LUNG	0.009	lung	Panobinostat	0.146	Panobinostat -> HDAC (n = 86)	86	High
MMP12	SKLU1_LUNG	0.009	lung	Sorafenib	8	Sorafenib -> RTK (n = 88)	88	High
MMP12	SKLU1_LUNG	0.009	lung	Irinotecan	0.246	Irinotecan -> TOP1 (n = 45)	45	High
MMP12	SKLU1_LUNG	0.009	lung	Topotecan	0.383	Topotecan -> TOP1 (n = 88)	88	High
MMP12	SKLU1_LUNG	0.009	lung	LBW242	3.131	LBW242 -> XIAP (n = 87)	87	High
MMP12	SKLU1_LUNG	0.009	lung	PD-0325901	8	PD-0325901 -> MEK (n = 88)	88	High
MMP12	SKLU1_LUNG	0.009	lung	PD-0332991	8	PD-0332991 -> CDK4 (n = 71)	71	High
MMP12	SKLU1_LUNG	0.009	lung	Paclitaxel	0.022	Paclitaxel -> TUBB1 (n = 88)	88	High
MMP12	SKLU1_LUNG	0.009	lung	AZD6244	8	AZD6244 -> MEK (n = 87)	87	High
MMP12	SKLU1_LUNG	0.009	lung	PLX4720	8	PLX4720 -> RAF (n = 88)	88	High
MMP12	SKLU1_LUNG	0.009	lung	RAF265	0.875	RAF265 -> RAF (n = 77)	77	High
MMP12	SKLU1_LUNG	0.009	lung	TAE684	2.182	TAE684 -> ALK (n = 88)	88	High
MMP12	SKLU1_LUNG	0.009	lung	TKI258	3.957	TKI258 -> FGFR (n = 88)	88	High
MMP12	SKLU1_LUNG	0.009	lung	Erlotinib	8	Erlotinib -> EGFR (n = 88)	88	High
MMP12	SKMES1_LUNG	0.124	lung	AEW541	1.964	AEW541 -> IGF1R (n = 88)	88	High
MMP12	SKMES1_LUNG	0.124	lung	17-AAG	0.027	17-AAG -> HSP90 (n = 88)	88	High
MMP12	SKMES1_LUNG	0.124	lung	PHA-665752	1.324	PHA-665752 -> c-MET (n = 87)	87	High
MMP12	SKMES1_LUNG	0.124	lung	Lapatinib	1.476	Lapatinib -> EGFR (n = 88)	88	High
MMP12	SKMES1_LUNG	0.124	lung	Nutlin-3	8	Nutlin-3 -> MDM2 (n = 88)	88	High
MMP12	SKMES1_LUNG	0.124	lung	AZD0530	1.335	AZD0530 -> ABL (n = 88)	88	High
MMP12	SKMES1_LUNG	0.124	lung	PF2341066	4.935	PF2341066 -> c-MET (n = 88)	88	High
MMP12	SKMES1_LUNG	0.124	lung	ZD-6474	1.429	ZD-6474 -> EGFR (n = 88)	88	High
MMP12	SKMES1_LUNG	0.124	lung	Panobinostat	0.074	Panobinostat -> HDAC (n = 86)	86	High
MMP12	SKMES1_LUNG	0.124	lung	Sorafenib	8	Sorafenib -> RTK (n = 88)	88	High
MMP12	SKMES1_LUNG	0.124	lung	Topotecan	0.099	Topotecan -> TOP1 (n = 88)	88	High
MMP12	SKMES1_LUNG	0.124	lung	LBW242	3.33	LBW242 -> XIAP (n = 87)	87	High
MMP12	SKMES1_LUNG	0.124	lung	PD-0325901	0.865	PD-0325901 -> MEK (n = 88)	88	High
MMP12	SKMES1_LUNG	0.124	lung	Paclitaxel	0.019	Paclitaxel -> TUBB1 (n = 88)	88	High
MMP12	SKMES1_LUNG	0.124	lung	AZD6244	8	AZD6244 -> MEK (n = 87)	87	High
MMP12	SKMES1_LUNG	0.124	lung	PLX4720	6.109	PLX4720 -> RAF (n = 88)	88	High
MMP12	SKMES1_LUNG	0.124	lung	TAE684	1.971	TAE684 -> ALK (n = 88)	88	High
MMP12	SKMES1_LUNG	0.124	lung	TKI258	1.84	TKI258 -> FGFR (n = 88)	88	High
MMP12	SKMES1_LUNG	0.124	lung	Erlotinib	0.965	Erlotinib -> EGFR (n = 88)	88	High
MMP12	SQ1_LUNG	0	lung	AEW541	8	AEW541 -> IGF1R (n = 88)	88	Low
MMP12	SQ1_LUNG	0	lung	17-AAG	0.123	17-AAG -> HSP90 (n = 88)	88	Low
MMP12	SQ1_LUNG	0	lung	PHA-665752	8	PHA-665752 -> c-MET (n = 87)	87	Low
MMP12	SQ1_LUNG	0	lung	Lapatinib	8	Lapatinib -> EGFR (n = 88)	88	Low
MMP12	SQ1_LUNG	0	lung	Nutlin-3	8	Nutlin-3 -> MDM2 (n = 88)	88	Low
MMP12	SQ1_LUNG	0	lung	AZD0530	3.168	AZD0530 -> ABL (n = 88)	88	Low
MMP12	SQ1_LUNG	0	lung	PF2341066	8	PF2341066 -> c-MET (n = 88)	88	Low
MMP12	SQ1_LUNG	0	lung	L-685458	8	L-685458 -> GS (n = 85)	85	Low
MMP12	SQ1_LUNG	0	lung	ZD-6474	4.645	ZD-6474 -> EGFR (n = 88)	88	Low
MMP12	SQ1_LUNG	0	lung	Panobinostat	0.048	Panobinostat -> HDAC (n = 86)	86	Low
MMP12	SQ1_LUNG	0	lung	Sorafenib	8	Sorafenib -> RTK (n = 88)	88	Low
MMP12	SQ1_LUNG	0	lung	Topotecan	0.316	Topotecan -> TOP1 (n = 88)	88	Low
MMP12	SQ1_LUNG	0	lung	LBW242	0.294	LBW242 -> XIAP (n = 87)	87	Low
MMP12	SQ1_LUNG	0	lung	PD-0325901	2.8	PD-0325901 -> MEK (n = 88)	88	Low
MMP12	SQ1_LUNG	0	lung	Paclitaxel	0.023	Paclitaxel -> TUBB1 (n = 88)	88	Low
MMP12	SQ1_LUNG	0	lung	AZD6244	8	AZD6244 -> MEK (n = 87)	87	Low
MMP12	SQ1_LUNG	0	lung	PLX4720	8	PLX4720 -> RAF (n = 88)	88	Low
MMP12	SQ1_LUNG	0	lung	TAE684	7.319	TAE684 -> ALK (n = 88)	88	Low
MMP12	SQ1_LUNG	0	lung	TKI258	8	TKI258 -> FGFR (n = 88)	88	Low
MMP12	SQ1_LUNG	0	lung	Erlotinib	6	Erlotinib -> EGFR (n = 88)	88	Low
MMP12	SW1271_LUNG	0.046	lung	AEW541	4.893	AEW541 -> IGF1R (n = 88)	88	High
MMP12	SW1271_LUNG	0.046	lung	Nilotinib	8	Nilotinib -> ABL (n = 71)	71	High
MMP12	SW1271_LUNG	0.046	lung	17-AAG	0.293	17-AAG -> HSP90 (n = 88)	88	High
MMP12	SW1271_LUNG	0.046	lung	PHA-665752	8	PHA-665752 -> c-MET (n = 87)	87	High
MMP12	SW1271_LUNG	0.046	lung	Lapatinib	8	Lapatinib -> EGFR (n = 88)	88	High
MMP12	SW1271_LUNG	0.046	lung	Nutlin-3	8	Nutlin-3 -> MDM2 (n = 88)	88	High
MMP12	SW1271_LUNG	0.046	lung	AZD0530	8	AZD0530 -> ABL (n = 88)	88	High
MMP12	SW1271_LUNG	0.046	lung	PF2341066	8	PF2341066 -> c-MET (n = 88)	88	High
MMP12	SW1271_LUNG	0.046	lung	L-685458	8	L-685458 -> GS (n = 85)	85	High
MMP12	SW1271_LUNG	0.046	lung	ZD-6474	4.94	ZD-6474 -> EGFR (n = 88)	88	High
MMP12	SW1271_LUNG	0.046	lung	Panobinostat	0.119	Panobinostat -> HDAC (n = 86)	86	High
MMP12	SW1271_LUNG	0.046	lung	Sorafenib	8	Sorafenib -> RTK (n = 88)	88	High
MMP12	SW1271_LUNG	0.046	lung	Irinotecan	0.221	Irinotecan -> TOP1 (n = 45)	45	High
MMP12	SW1271_LUNG	0.046	lung	Topotecan	0.133	Topotecan -> TOP1 (n = 88)	88	High
MMP12	SW1271_LUNG	0.046	lung	LBW242	8	LBW242 -> XIAP (n = 87)	87	High
MMP12	SW1271_LUNG	0.046	lung	PD-0325901	0.665	PD-0325901 -> MEK (n = 88)	88	High
MMP12	SW1271_LUNG	0.046	lung	PD-0332991	8	PD-0332991 -> CDK4 (n = 71)	71	High
MMP12	SW1271_LUNG	0.046	lung	Paclitaxel	0.01	Paclitaxel -> TUBB1 (n = 88)	88	High
MMP12	SW1271_LUNG	0.046	lung	AZD6244	1.708	AZD6244 -> MEK (n = 87)	87	High
MMP12	SW1271_LUNG	0.046	lung	PLX4720	8	PLX4720 -> RAF (n = 88)	88	High
MMP12	SW1271_LUNG	0.046	lung	RAF265	3.492	RAF265 -> RAF (n = 77)	77	High
MMP12	SW1271_LUNG	0.046	lung	TAE684	8	TAE684 -> ALK (n = 88)	88	High
MMP12	SW1271_LUNG	0.046	lung	TKI258	8	TKI258 -> FGFR (n = 88)	88	High
MMP12	SW1271_LUNG	0.046	lung	Erlotinib	8	Erlotinib -> EGFR (n = 88)	88	High
MMP12	SW1573_LUNG	0	lung	AEW541	2.994	AEW541 -> IGF1R (n = 88)	88	Low
MMP12	SW1573_LUNG	0	lung	17-AAG	8	17-AAG -> HSP90 (n = 88)	88	Low
MMP12	SW1573_LUNG	0	lung	PHA-665752	8	PHA-665752 -> c-MET (n = 87)	87	Low
MMP12	SW1573_LUNG	0	lung	Lapatinib	8	Lapatinib -> EGFR (n = 88)	88	Low
MMP12	SW1573_LUNG	0	lung	Nutlin-3	8	Nutlin-3 -> MDM2 (n = 88)	88	Low
MMP12	SW1573_LUNG	0	lung	AZD0530	8	AZD0530 -> ABL (n = 88)	88	Low
MMP12	SW1573_LUNG	0	lung	PF2341066	8	PF2341066 -> c-MET (n = 88)	88	Low
MMP12	SW1573_LUNG	0	lung	L-685458	8	L-685458 -> GS (n = 85)	85	Low
MMP12	SW1573_LUNG	0	lung	ZD-6474	8	ZD-6474 -> EGFR (n = 88)	88	Low
MMP12	SW1573_LUNG	0	lung	Panobinostat	0.098	Panobinostat -> HDAC (n = 86)	86	Low
MMP12	SW1573_LUNG	0	lung	Sorafenib	8	Sorafenib -> RTK (n = 88)	88	Low
MMP12	SW1573_LUNG	0	lung	Topotecan	0.046	Topotecan -> TOP1 (n = 88)	88	Low
MMP12	SW1573_LUNG	0	lung	LBW242	8	LBW242 -> XIAP (n = 87)	87	Low
MMP12	SW1573_LUNG	0	lung	PD-0325901	8	PD-0325901 -> MEK (n = 88)	88	Low
MMP12	SW1573_LUNG	0	lung	Paclitaxel	0.016	Paclitaxel -> TUBB1 (n = 88)	88	Low
MMP12	SW1573_LUNG	0	lung	AZD6244	8	AZD6244 -> MEK (n = 87)	87	Low
MMP12	SW1573_LUNG	0	lung	PLX4720	8	PLX4720 -> RAF (n = 88)	88	Low
MMP12	SW1573_LUNG	0	lung	TAE684	3.089	TAE684 -> ALK (n = 88)	88	Low
MMP12	SW1573_LUNG	0	lung	TKI258	6.781	TKI258 -> FGFR (n = 88)	88	Low
MMP12	SW1573_LUNG	0	lung	Erlotinib	8	Erlotinib -> EGFR (n = 88)	88	Low
MMP12	SW900_LUNG	0	lung	AEW541	8	AEW541 -> IGF1R (n = 88)	88	Low
MMP12	SW900_LUNG	0	lung	Nilotinib	8	Nilotinib -> ABL (n = 71)	71	Low
MMP12	SW900_LUNG	0	lung	17-AAG	0.321	17-AAG -> HSP90 (n = 88)	88	Low
MMP12	SW900_LUNG	0	lung	PHA-665752	8	PHA-665752 -> c-MET (n = 87)	87	Low
MMP12	SW900_LUNG	0	lung	Lapatinib	8	Lapatinib -> EGFR (n = 88)	88	Low
MMP12	SW900_LUNG	0	lung	Nutlin-3	8	Nutlin-3 -> MDM2 (n = 88)	88	Low
MMP12	SW900_LUNG	0	lung	AZD0530	8	AZD0530 -> ABL (n = 88)	88	Low
MMP12	SW900_LUNG	0	lung	PF2341066	8	PF2341066 -> c-MET (n = 88)	88	Low
MMP12	SW900_LUNG	0	lung	L-685458	8	L-685458 -> GS (n = 85)	85	Low
MMP12	SW900_LUNG	0	lung	ZD-6474	8	ZD-6474 -> EGFR (n = 88)	88	Low
MMP12	SW900_LUNG	0	lung	Panobinostat	1.141	Panobinostat -> HDAC (n = 86)	86	Low
MMP12	SW900_LUNG	0	lung	Sorafenib	8	Sorafenib -> RTK (n = 88)	88	Low
MMP12	SW900_LUNG	0	lung	Topotecan	2.783	Topotecan -> TOP1 (n = 88)	88	Low
MMP12	SW900_LUNG	0	lung	LBW242	8	LBW242 -> XIAP (n = 87)	87	Low
MMP12	SW900_LUNG	0	lung	PD-0325901	4.373	PD-0325901 -> MEK (n = 88)	88	Low
MMP12	SW900_LUNG	0	lung	PD-0332991	8	PD-0332991 -> CDK4 (n = 71)	71	Low
MMP12	SW900_LUNG	0	lung	Paclitaxel	0.019	Paclitaxel -> TUBB1 (n = 88)	88	Low
MMP12	SW900_LUNG	0	lung	AZD6244	8	AZD6244 -> MEK (n = 87)	87	Low
MMP12	SW900_LUNG	0	lung	PLX4720	8	PLX4720 -> RAF (n = 88)	88	Low
MMP12	SW900_LUNG	0	lung	RAF265	8	RAF265 -> RAF (n = 77)	77	Low
MMP12	SW900_LUNG	0	lung	TAE684	8	TAE684 -> ALK (n = 88)	88	Low
MMP12	SW900_LUNG	0	lung	TKI258	8	TKI258 -> FGFR (n = 88)	88	Low
MMP12	SW900_LUNG	0	lung	Erlotinib	8	Erlotinib -> EGFR (n = 88)	88	Low
MMP12	T3M10_LUNG	0.186	lung	AEW541	8	AEW541 -> IGF1R (n = 88)	88	High
MMP12	T3M10_LUNG	0.186	lung	Nilotinib	8	Nilotinib -> ABL (n = 71)	71	High
MMP12	T3M10_LUNG	0.186	lung	17-AAG	0.041	17-AAG -> HSP90 (n = 88)	88	High
MMP12	T3M10_LUNG	0.186	lung	PHA-665752	8	PHA-665752 -> c-MET (n = 87)	87	High
MMP12	T3M10_LUNG	0.186	lung	Lapatinib	7.171	Lapatinib -> EGFR (n = 88)	88	High
MMP12	T3M10_LUNG	0.186	lung	Nutlin-3	8	Nutlin-3 -> MDM2 (n = 88)	88	High
[truncated: 18 more rows]
