# Supplementary material for: Genomic and immunogenomic analysis of three prognostic signature genes in LUAD
Source: BMC Bioinformatics. 2023 Jan 17;24:19. doi: 10.1186/s12859-023-05137-y (PMC9843910; doi:10.1186/s12859-023-05137-y)
Supplement: Supplementary file 14 — Additional file 14. Supplementary table 14. Correlation between immunity and mRNA of target genes. [file 12859_2023_5137_MOESM14_ESM.xlsx]

## Sheet: SheetName
Supplementary table 14. Correlation between immunity and mRNA of target genes.
Symbol	Cell_type	cor	group
MMP12	Th17	0.369773	Negative correlation
MMP12	Neutrophil	0.334291	Negative correlation
MMP12	Th2	0.278211	Negative correlation
MMP12	NKT	0.248375	Negative correlation
NFE2	Central_memory	0.237712	Negative correlation
MMP12	MAIT	0.235524	Negative correlation
HOXC8	InfiltrationScore	0.212904	Negative correlation
HOXC8	Gamma_delta	0.211934	Negative correlation
HOXC8	MAIT	0.205545	Negative correlation
MMP12	Gamma_delta	0.198597	Negative correlation
HOXC8	NKT	0.191407	Negative correlation
NFE2	nTreg	0.187054	Negative correlation
MMP12	CD4_T	0.187028	Negative correlation
HOXC8	Macrophage	0.178461	Negative correlation
NFE2	iTreg	0.175266	Negative correlation
MMP12	CD4_naive	0.161723	Negative correlation
HOXC8	NK	0.157917	Negative correlation
HOXC8	CD4_naive	0.149276	Negative correlation
HOXC8	Tfh	0.148649	Negative correlation
NFE2	Th1	0.145447	Negative correlation
MMP12	Tfh	0.124159	Negative correlation
HOXC8	CD4_T	0.112388	Negative correlation
HOXC8	DC	0.111484	Negative correlation
HOXC8	Cytotoxic	0.109432	Negative correlation
NFE2	Cytotoxic	0.108043	Negative correlation
NFE2	CD8_T	0.0913426	Negative correlation
NFE2	Monocyte	0.0857588	Positive correlation
HOXC8	Effector_memory	0.0907316	Positive correlation
NFE2	Macrophage	0.09248	Positive correlation
HOXC8	CD8_T	0.0937179	Positive correlation
NFE2	DC	0.0979686	Positive correlation
NFE2	MAIT	0.104432	Positive correlation
MMP12	InfiltrationScore	0.120679	Positive correlation
NFE2	CD4_T	0.122785	Positive correlation
NFE2	NKT	0.132264	Positive correlation
MMP12	Macrophage	0.14139	Positive correlation
HOXC8	Exhausted	0.143139	Positive correlation
NFE2	InfiltrationScore	0.145648	Positive correlation
HOXC8	Central_memory	0.154699	Positive correlation
NFE2	Neutrophil	0.15571	Positive correlation
MMP12	Bcell	0.156075	Positive correlation
HOXC8	CD8_naive	0.176741	Positive correlation
NFE2	Th17	0.177641	Positive correlation
HOXC8	Bcell	0.183187	Positive correlation
HOXC8	Tr1	0.19137	Positive correlation
MMP12	CD8_T	0.218466	Positive correlation
MMP12	Cytotoxic	0.218521	Positive correlation
HOXC8	nTreg	0.247837	Positive correlation
MMP12	Central_memory	0.317395	Positive correlation
MMP12	Tr1	0.326065	Positive correlation
MMP12	DC	0.373274	Positive correlation
MMP12	Th1	0.398663	Positive correlation
MMP12	Exhausted	0.467943	Positive correlation
MMP12	iTreg	0.494772	Positive correlation
MMP12	nTreg	0.49752	Positive correlation
