# Supplementary material for: Genomic and immunogenomic analysis of three prognostic signature genes in LUAD
Source: BMC Bioinformatics. 2023 Jan 17;24:19. doi: 10.1186/s12859-023-05137-y (PMC9843910; doi:10.1186/s12859-023-05137-y)
Supplement: Supplementary file 15 — Additional file 15. Supplementary table 15. Correlation between immunity and CNV of target genes. [file 12859_2023_5137_MOESM15_ESM.xlsx]

## Sheet: SheetName
Supplementary table 15. Correlation between immunity and CNV of target genes.
cancertype	symbol	cell_type	cor	p_value	fdr	group		cor	group
LUAD	HOXC8	Th2	-0.237821	5.13816e-08	6.03277e-06	Negative correlation		0.237821	Negative correlation
LUAD	NFE2	Th2	-0.222876	3.48742e-07	1.9531e-05	Negative correlation		0.222876	Negative correlation
LUAD	HOXC8	CD4_T	-0.192527	1.1501e-05	0.00010042	Negative correlation		0.192527	Negative correlation
LUAD	NFE2	CD4_T	-0.185756	2.3393e-05	0.000179226	Negative correlation		0.185756	Negative correlation
LUAD	HOXC8	NKT	-0.126759	0.00406836	0.01605	Negative correlation		0.126759	Negative correlation
LUAD	NFE2	NKT	-0.125038	0.00460406	0.0176756	Negative correlation		0.125038	Negative correlation
LUAD	HOXC8	CD4_naive	-0.123976	0.00496574	0.0751193	Negative correlation		0.123976	Negative correlation
LUAD	NFE2	CD4_naive	-0.12165	0.00584894	0.0813505	Negative correlation		0.12165	Negative correlation
LUAD	MMP12	MAIT	-0.110205	0.01259	0.0359237	Negative correlation		0.110205	Negative correlation
LUAD	HOXC8	CD8_naive	-0.109781	0.0129368	0.0587181	Negative correlation		0.109781	Negative correlation
LUAD	HOXC8	Gamma_delta	-0.106109	0.0163104	0.331381	Negative correlation		0.106109	Negative correlation
LUAD	NFE2	Gamma_delta	-0.101984	0.020998	0.335576	Negative correlation		0.101984	Negative correlation
LUAD	NFE2	CD8_naive	-0.0950339	0.0315565	0.109332	Negative correlation		0.0950339	Negative correlation
LUAD	HOXC8	Tfh	-0.0879497	0.0466938	0.0859006	Negative correlation		0.0879497	Negative correlation
LUAD	HOXC8	Neutrophil	0.0974402	0.0274765	0.0676242	Positive correlation		0.0974402	Positive correlation
LUAD	MMP12	Macrophage	0.0978652	0.0268053	0.0982579	Positive correlation		0.0978652	Positive correlation
LUAD	HOXC8	iTreg	0.112459	0.0108806	0.0656902	Positive correlation		0.112459	Positive correlation
LUAD	HOXC8	Monocyte	0.125857	0.00434153	0.0786988	Positive correlation		0.125857	Positive correlation
LUAD	NFE2	Monocyte	0.127202	0.00393984	0.0773696	Positive correlation		0.127202	Positive correlation
LUAD	NFE2	iTreg	0.131705	0.00282757	0.0274797	Positive correlation		0.131705	Positive correlation
LUAD	HOXC8	Th1	0.139828	0.00151493	0.00882183	Positive correlation		0.139828	Positive correlation
LUAD	HOXC8	Exhausted	0.140494	0.00143727	0.0110985	Positive correlation		0.140494	Positive correlation
LUAD	NFE2	Exhausted	0.147902	0.000788097	0.00765722	Positive correlation		0.147902	Positive correlation
LUAD	NFE2	Th1	0.159009	0.000303642	0.00263141	Positive correlation		0.159009	Positive correlation
LUAD	NFE2	nTreg	0.300572	3.76312e-12	2.43812e-10	Positive correlation		0.300572	Positive correlation
LUAD	HOXC8	nTreg	0.317299	1.93868e-13	5.2755e-11	Positive correlation		0.317299	Positive correlation
LUAD	NFE2	Neutrophil	0.0865647	0.0502742	0.107452
LUAD	MMP12	InfiltrationScore	0.0853033	0.0537319	0.134737
LUAD	MMP12	Monocyte	0.0838544	0.0579453	0.247055
LUAD	NFE2	Tfh	-0.0823404	0.0626371	0.110976
LUAD	MMP12	Th17	-0.0818517	0.0642168	0.152342
LUAD	NFE2	Cytotoxic	0.0766582	0.0831156	0.194996
LUAD	HOXC8	Cytotoxic	0.0727646	0.100046	0.225037
LUAD	MMP12	Th2	0.0701316	0.112973	0.243371
LUAD	MMP12	Gamma_delta	0.0685621	0.121282	0.617756
LUAD	MMP12	nTreg	-0.0677396	0.125822	0.22461
LUAD	NFE2	Bcell	-0.0665953	0.132358	0.412928
LUAD	HOXC8	CD8_T	0.0616734	0.163491	0.453369
LUAD	NFE2	CD8_T	0.0601319	0.174295	0.469263
LUAD	HOXC8	Bcell	-0.0583273	0.187607	0.496123
LUAD	HOXC8	Macrophage	-0.055068	0.21352	0.362504
LUAD	MMP12	Central_memory	-0.0541083	0.221619	0.526721
LUAD	MMP12	Tr1	0.0492933	0.265567	0.570604
LUAD	MMP12	Exhausted	0.0485387	0.272962	0.413437
LUAD	NFE2	Th17	-0.048062	0.277705	0.434037
LUAD	MMP12	DC	0.0458528	0.300417	0.504429
LUAD	NFE2	Macrophage	-0.0424258	0.338027	0.498315
LUAD	HOXC8	Tr1	-0.0411086	0.353252	0.643054
LUAD	HOXC8	InfiltrationScore	-0.039052	0.377873	0.512832
LUAD	MMP12	Tfh	-0.0378362	0.392912	0.495748
LUAD	HOXC8	MAIT	0.0370378	0.402981	0.499404
LUAD	HOXC8	Effector_memory	0.0358806	0.417847	0.543639
LUAD	MMP12	Effector_memory	-0.0351318	0.427636	0.553138
LUAD	NFE2	Effector_memory	0.0330048	0.456157	0.579561
LUAD	HOXC8	Th17	-0.0312734	0.480138	0.642685
LUAD	HOXC8	DC	-0.0311188	0.482313	0.653576
LUAD	NFE2	Tr1	-0.0290628	0.51173	0.740374
LUAD	MMP12	NKT	0.0267101	0.546501	0.665223
LUAD	MMP12	CD4_T	-0.0266741	0.547042	0.646291
LUAD	MMP12	CD4_naive	0.0266024	0.548121	0.828035
LUAD	MMP12	iTreg	0.0248926	0.574139	0.816417
LUAD	NFE2	NK	0.0243002	0.583288	0.719966
LUAD	NFE2	InfiltrationScore	-0.0222316	0.615754	0.706328
LUAD	MMP12	Bcell	0.022111	0.617672	0.815454
LUAD	NFE2	DC	-0.0216502	0.62502	0.754329
LUAD	MMP12	CD8_T	-0.0210106	0.635283	0.829896
LUAD	MMP12	CD8_naive	0.01888	0.669963	0.792846
LUAD	NFE2	MAIT	0.0183112	0.679346	0.738128
LUAD	HOXC8	Central_memory	-0.01658	0.708202	0.950086
LUAD	HOXC8	NK	0.0145387	0.742771	0.840359
LUAD	MMP12	Cytotoxic	0.0124274	0.779075	0.914152
LUAD	NFE2	Central_memory	-0.0109328	0.805075	0.973905
LUAD	MMP12	Neutrophil	0.00628923	0.88711	0.948137
LUAD	MMP12	NK	0.00139323	0.974912	0.985651
LUAD	MMP12	Th1	-0.000769133	0.986149	0.991248
